# Supplementary material for: N-(2-Methyl­phen­yl)succinamic acid
Source: Acta Crystallogr Sect E Struct Rep Online. 2010 Mar 24;66(Pt 4):o908. doi: 10.1107/S1600536810010329 (PMC2983792; doi:10.1107/S1600536810010329)
Supplement: Supplementary file 2 [file e-66-0o908-Isup2.hkl]

# 
# h,k,l, Fc-squared, Fo-squared, sigma(Fo-squared) and status flag 
# 
data_I
_shelx_title ' A2 P-1' 
_shelx_refln_list_code          4 
_shelx_F_calc_maximum      112.17 
_exptl_crystal_F_000       220.00 
_reflns_d_resolution_high  0.8409 
 
loop_ 
 _symmetry_equiv_pos_as_xyz 
 'x, y, z' 
 '-x, -y, -z' 
 
_cell_length_a     4.7756 
_cell_length_b     6.1854 
_cell_length_c    18.2750 
_cell_angle_alpha  86.200 
_cell_angle_beta   83.020 
_cell_angle_gamma  88.450 
 
_shelx_F_squared_multiplier     1.000 
 
loop_ 
 _refln_index_h 
 _refln_index_k 
 _refln_index_l 
 _refln_F_squared_calc 
 _refln_F_squared_meas 
 _refln_F_squared_sigma 
 _refln_observed_status 
   1   0   0     2557.80     2575.49     15.03 o 
   2   0   0        3.77        7.45      0.27 o 
   3   0   0      110.85      114.68      1.26 o 
   4   0   0        7.42        6.05      0.48 o 
   5   0   0        3.27        1.21      1.24 o 
  -5   1   0       10.46       13.07      0.78 o 
  -4   1   0       46.75       46.17      0.70 o 
  -3   1   0      491.90      549.56      3.06 o 
  -2   1   0      265.65      295.88      1.86 o 
  -1   1   0      213.88      195.45      0.99 o 
   0   1   0      355.30      369.15      1.18 o 
   1   1   0     2683.20     2615.13     25.01 o 
   2   1   0       38.07       38.05      0.76 o 
   3   1   0       76.28       74.46      3.26 o 
   4   1   0       23.81       23.09      1.17 o 
   5   1   0       10.28       13.57      1.20 o 
  -5   2   0        7.24        5.68      1.09 o 
  -4   2   0        8.12        7.42      0.51 o 
  -3   2   0       39.45       38.35      0.52 o 
  -2   2   0      331.40      350.31      1.04 o 
  -1   2   0       28.75       32.60      0.30 o 
   0   2   0      908.43      856.34      1.69 o 
   1   2   0      179.38      179.37      0.91 o 
   2   2   0        0.38        0.33      0.41 o 
   3   2   0        3.49        2.41      0.55 o 
   4   2   0       31.42       42.49      1.37 o 
   5   2   0        1.88        1.93      1.11 o 
  -4   3   0       11.76       12.28      0.95 o 
  -3   3   0       61.32       60.66      1.32 o 
  -2   3   0       32.48       32.67      0.52 o 
  -1   3   0      133.10      125.32      0.88 o 
   0   3   0      203.80      185.33      1.74 o 
   1   3   0        5.19        2.75      0.70 o 
   2   3   0       54.37       49.60      0.76 o 
   3   3   0       87.89       85.30      1.11 o 
   4   3   0      120.80      107.47      1.95 o 
   5   3   0        0.19        1.35      1.06 o 
  -4   4   0       24.77       20.70      1.11 o 
  -3   4   0       77.83       86.57      1.65 o 
  -2   4   0        1.18        0.64      0.82 o 
  -1   4   0       86.68       90.79      0.90 o 
   0   4   0       10.43       13.53      0.54 o 
   1   4   0        4.74        3.61      0.43 o 
   2   4   0       33.38       33.51      0.80 o 
   3   4   0        0.70        0.29      0.53 o 
   4   4   0        3.49        1.55      0.97 o 
  -4   5   0       13.55       14.08      1.18 o 
  -3   5   0        4.21        5.89      0.99 o 
  -2   5   0        2.90        3.41      0.92 o 
  -1   5   0      107.78      106.05      1.24 o 
   0   5   0       12.14        9.73      0.55 o 
   1   5   0        0.53        0.28      0.80 o 
   2   5   0       32.50       34.29      1.21 o 
   3   5   0        3.68        3.32      0.85 o 
   4   5   0        0.61        4.32      2.61 o 
  -3   6   0        7.65       12.01      1.11 o 
  -2   6   0        0.58        2.31      0.98 o 
  -1   6   0       15.59       14.77      1.09 o 
   0   6   0       59.16       62.15      1.03 o 
   1   6   0       12.23       10.24      1.00 o 
   2   6   0        3.14        2.08      0.91 o 
   3   6   0       17.48       15.44      1.13 o 
  -1   7   0        0.00       -0.29      0.92 o 
   0   7   0       25.04       21.96      1.16 o 
   1   7   0       14.19       14.21      1.16 o 
  -1  -7   1        1.07        1.82      0.97 o 
   0  -7   1        3.50        5.97      0.96 o 
   1  -7   1        1.34        2.93      0.95 o 
  -3  -6   1        0.58        5.40      0.99 o 
  -2  -6   1        5.63        5.19      0.99 o 
  -1  -6   1        6.17        8.10      0.99 o 
   0  -6   1       91.83       97.84      1.93 o 
   1  -6   1       55.83       60.97      1.00 o 
   2  -6   1        0.26       -1.36      0.92 o 
   3  -6   1        0.51       -0.15      0.88 o 
  -4  -5   1        0.99       -1.50      1.00 o 
  -3  -5   1       11.83        9.67      0.93 o 
  -2  -5   1       16.12       13.95      1.01 o 
  -1  -5   1       12.24       11.48      0.57 o 
   0  -5   1        4.33        2.97      0.53 o 
   1  -5   1       92.79       88.19      1.05 o 
   2  -5   1       86.82       86.64      1.70 o 
   3  -5   1        1.51        1.18      0.93 o 
   4  -5   1        5.58        6.64      1.00 o 
  -4  -4   1        1.11        1.46      1.00 o 
  -3  -4   1        5.54        5.13      0.70 o 
  -2  -4   1       27.82       26.19      0.67 o 
  -1  -4   1       86.50       78.43      1.34 o 
   0  -4   1       13.52       13.36      0.54 o 
   1  -4   1       10.66        9.72      0.51 o 
   2  -4   1      163.44      150.84      1.91 o 
   3  -4   1      255.25      268.22      2.63 o 
   4  -4   1        7.48        9.28      0.97 o 
  -4  -3   1        0.68        0.11      0.97 o 
  -3  -3   1       66.18       65.95      1.12 o 
  -2  -3   1        5.19        6.51      0.49 o 
  -1  -3   1        7.42       12.29      0.43 o 
   0  -3   1      571.08      543.17      8.39 o 
   1  -3   1       35.15       37.40      0.97 o 
   2  -3   1       50.17       45.46      0.83 o 
   3  -3   1        0.06       -0.85      0.79 o 
   4  -3   1        8.16        8.41      1.31 o 
   5  -3   1        0.00       -0.17      0.97 o 
  -5  -2   1       31.65       36.43      1.47 o 
  -4  -2   1      131.70      150.14      2.16 o 
  -3  -2   1       19.00       21.40      0.68 o 
  -2  -2   1        6.16        3.80      0.44 o 
  -1  -2   1      223.20      230.20      4.16 o 
   0  -2   1       31.16       31.44      0.66 o 
   1  -2   1        0.55        0.39      0.18 o 
   2  -2   1       32.45       45.28      0.44 o 
   3  -2   1      177.28      169.72      1.33 o 
   4  -2   1        5.04        6.03      0.37 o 
   5  -2   1        0.11       -0.67      0.87 o 
  -5  -1   1       11.99       10.30      1.13 o 
  -4  -1   1       17.23       14.34      1.10 o 
  -3  -1   1       84.96       77.76      0.64 o 
  -2  -1   1       53.93       49.66      0.73 o 
  -1  -1   1      964.95      996.94      1.21 o 
   0  -1   1      221.23      206.68      0.96 o 
   1  -1   1       53.05       45.77      0.62 o 
   2  -1   1       41.41       46.68      0.46 o 
   3  -1   1        5.95        7.76      0.52 o 
   4  -1   1        4.57        5.99      0.52 o 
   5  -1   1       21.58       17.95      1.42 o 
  -5   0   1        2.03       -0.36      0.63 o 
  -4   0   1       48.98       49.76      0.91 o 
  -3   0   1       25.19       23.36      0.39 o 
  -2   0   1      179.06      171.42      0.99 o 
  -1   0   1     1402.19     1465.09      7.17 o 
   1   0   1      732.40      748.83      1.36 o 
   2   0   1       22.30       27.21      0.37 o 
   3   0   1       27.39       31.20      0.41 o 
   4   0   1       27.90       18.99      0.79 o 
   5   0   1        0.06        1.52      0.65 o 
  -5   1   1       21.22       24.65      0.88 o 
  -4   1   1        3.59        5.49      0.45 o 
  -3   1   1        4.84        4.63      0.36 o 
  -2   1   1      397.45      456.42      1.18 o 
  -1   1   1      265.55      222.94      1.45 o 
   0   1   1      492.36      467.01      1.35 o 
   1   1   1       67.21       65.35      0.46 o 
   2   1   1       66.91       78.68      1.37 o 
   3   1   1        6.39        5.34      0.34 o 
   4   1   1        0.30       -1.38      0.92 o 
   5   1   1        9.84        7.85      1.08 o 
  -5   2   1       37.40       39.49      1.53 o 
  -4   2   1      120.57      116.82      1.24 o 
  -3   2   1        0.08        0.59      0.38 o 
  -2   2   1       62.61       49.80      0.62 o 
  -1   2   1      108.97      116.35      0.60 o 
   0   2   1       97.51       90.56      0.64 o 
   1   2   1      206.67      198.68      0.95 o 
   2   2   1        9.09       12.83      1.00 o 
   3   2   1       20.01       17.94      0.57 o 
   4   2   1       12.39        8.41      1.02 o 
   5   2   1        3.84        1.34      1.05 o 
  -5   3   1        0.52        1.28      1.12 o 
  -4   3   1        5.29        3.67      0.85 o 
  -3   3   1       11.84       12.01      0.89 o 
  -2   3   1       21.47       24.17      0.91 o 
  -1   3   1        1.37        2.14      0.38 o 
   0   3   1       31.13       25.67      0.88 o 
   1   3   1      428.32      408.46      1.86 o 
   2   3   1       10.53       11.78      0.55 o 
   3   3   1       67.89       63.57      0.91 o 
   4   3   1       11.77        9.42      1.09 o 
   5   3   1        5.87        4.79      0.99 o 
  -4   4   1        0.27        0.60      0.86 o 
  -3   4   1       21.57       16.35      1.00 o 
  -2   4   1        2.49        1.56      0.81 o 
  -1   4   1       76.90       77.34      0.86 o 
   0   4   1       30.17       32.50      1.23 o 
   1   4   1       44.22       39.08      0.65 o 
   2   4   1        0.44       -0.56      0.49 o 
   3   4   1        0.42       -0.80      0.54 o 
   4   4   1        2.26        2.32      0.95 o 
  -4   5   1        1.86        2.79      0.98 o 
  -3   5   1        0.16       -1.02      0.89 o 
  -2   5   1       33.05       32.48      1.25 o 
  -1   5   1      113.48      112.72      1.14 o 
   0   5   1        8.75       10.31      0.58 o 
   1   5   1       53.43       53.59      1.35 o 
   2   5   1        0.83        0.96      0.80 o 
   3   5   1        0.40        1.80      0.84 o 
   4   5   1        0.52        1.68      0.54 o 
  -3   6   1        5.80        9.01      1.16 o 
  -2   6   1        4.29        1.67      0.90 o 
  -1   6   1        0.03       -0.71      0.89 o 
   0   6   1        3.95        5.28      0.64 o 
   1   6   1        1.64        0.42      0.85 o 
   2   6   1       14.00       17.09      1.12 o 
   3   6   1        8.72        5.99      0.93 o 
  -1   7   1        3.71        4.22      1.00 o 
   0   7   1        7.03        5.71      0.96 o 
   1   7   1        4.03        3.53      1.02 o 
  -1  -7   2        2.30        0.31      0.92 o 
   0  -7   2        0.13       -0.46      0.60 o 
   1  -7   2        0.11       -1.21      0.86 o 
  -2  -6   2        5.06        8.81      1.02 o 
  -1  -6   2       23.07       26.09      1.20 o 
   0  -6   2        1.21        0.98      0.60 o 
   1  -6   2        9.89        8.36      1.17 o 
   2  -6   2        1.37        1.32      0.92 o 
   3  -6   2        0.00        2.16      1.07 o 
  -4  -5   2        0.48        1.69      2.35 o 
  -3  -5   2        6.69        5.38      0.87 o 
  -2  -5   2       18.22       16.93      1.08 o 
  -1  -5   2       24.24       22.00      1.08 o 
   0  -5   2       15.60       13.46      0.62 o 
   1  -5   2       45.59       43.77      1.77 o 
   2  -5   2        2.37        1.63      0.91 o 
   3  -5   2        0.09        0.18      0.87 o 
   4  -5   2       10.13       13.11      1.12 o 
  -4  -4   2        9.50       12.60      1.13 o 
  -3  -4   2        6.27        6.11      0.59 o 
  -2  -4   2        0.03        0.31      0.59 o 
  -1  -4   2       36.45       37.88      1.12 o 
   0  -4   2       44.37       42.90      1.04 o 
   1  -4   2       63.17       58.49      0.89 o 
   2  -4   2      389.77      385.21      2.86 o 
   3  -4   2       75.57       73.44      1.55 o 
   4  -4   2        5.29        4.39      0.85 o 
  -5  -3   2        0.48        2.79      1.16 o 
  -4  -3   2        6.83        7.60      1.02 o 
  -3  -3   2        0.07       -0.20      0.51 o 
  -2  -3   2       54.96       59.99      1.09 o 
  -1  -3   2       31.54       26.87      0.82 o 
   0  -3   2      262.46      254.97      1.77 o 
   1  -3   2      496.51      473.40      1.62 o 
   2  -3   2        0.00        0.21      0.75 o 
   3  -3   2        2.39        1.58      0.41 o 
   4  -3   2        3.01        2.18      0.58 o 
   5  -3   2        0.01        1.61      1.11 o 
  -5  -2   2        6.02        7.33      1.20 o 
  -4  -2   2       16.19       21.36      1.22 o 
  -3  -2   2       82.24       73.62      0.89 o 
  -2  -2   2       55.23       57.15      0.49 o 
  -1  -2   2      308.48      333.48      1.84 o 
   0  -2   2      511.52      510.86      2.01 o 
   1  -2   2      211.62      217.57      1.17 o 
   2  -2   2       42.10       32.10      0.28 o 
   3  -2   2       20.01       19.84      0.56 o 
   4  -2   2        2.33        2.74      0.36 o 
   5  -2   2       21.52       27.79      1.37 o 
  -5  -1   2        5.55        6.24      1.15 o 
  -4  -1   2       62.21       55.45      1.54 o 
  -3  -1   2        3.23        3.78      0.50 o 
  -2  -1   2       14.09       17.11      0.28 o 
  -1  -1   2       73.98       71.22      0.49 o 
   0  -1   2      170.13      171.97      0.94 o 
   1  -1   2      553.40      553.18      1.63 o 
   2  -1   2       64.77       72.07      0.63 o 
   3  -1   2        3.03        2.98      0.35 o 
   4  -1   2       31.41       25.30      0.75 o 
   5  -1   2       91.39       94.27      1.03 o 
  -5   0   2       12.98       15.08      1.00 o 
  -4   0   2        3.84        4.18      1.29 o 
  -3   0   2        2.50        2.64      0.38 o 
  -2   0   2      355.78      377.39      0.92 o 
  -1   0   2      177.20      202.77      1.04 o 
   1   0   2      112.94       98.35      1.16 o 
   2   0   2      228.44      237.77      0.96 o 
   3   0   2       89.36      105.56      0.84 o 
   4   0   2        0.65        1.84      0.44 o 
   5   0   2       29.90       38.82      1.19 o 
  -5   1   2       25.06       29.58      1.64 o 
  -4   1   2        5.59        2.94      0.45 o 
  -3   1   2        5.22        5.85      0.35 o 
  -2   1   2        3.88        4.75      0.48 o 
  -1   1   2      418.85      389.51      1.67 o 
   0   1   2      298.59      293.82      0.79 o 
   1   1   2       65.53       54.74      0.66 o 
   2   1   2        2.47        5.88      0.34 o 
   3   1   2        0.91        0.95      0.35 o 
   4   1   2      122.66      119.02      1.27 o 
   5   1   2       10.40       15.77      1.23 o 
  -5   2   2       38.03       39.93      1.54 o 
  -4   2   2        0.44       -0.26      0.69 o 
  -3   2   2        1.09        1.65      0.58 o 
  -2   2   2       87.31       87.65      0.60 o 
  -1   2   2       18.19       21.83      0.42 o 
   0   2   2      260.58      267.52      1.00 o 
   1   2   2      853.17      869.32      2.31 o 
   2   2   2      245.37      264.82      1.28 o 
   3   2   2        1.62        2.72      0.45 o 
   4   2   2       41.87       34.68      1.27 o 
   5   2   2        3.61        4.50      1.02 o 
  -5   3   2        1.70        1.35      1.01 o 
  -4   3   2        0.28       -1.14      0.76 o 
  -3   3   2       58.34       56.93      1.28 o 
  -2   3   2       33.09       31.75      1.00 o 
  -1   3   2        4.01        4.74      0.26 o 
   0   3   2       25.11       23.32      0.65 o 
   1   3   2       48.03       48.54      0.45 o 
   2   3   2       60.89       71.59      0.83 o 
   3   3   2       29.89       33.24      0.76 o 
   4   3   2       59.84       66.40      1.62 o 
   5   3   2       13.33       16.58      1.26 o 
  -4   4   2       21.26       21.46      1.15 o 
  -3   4   2        7.84        4.05      0.91 o 
  -2   4   2       20.16       20.08      1.00 o 
  -1   4   2       60.79       55.25      1.55 o 
   0   4   2       82.09       73.82      0.88 o 
   1   4   2        0.13        0.07      0.50 o 
   2   4   2        0.74        1.05      0.50 o 
   3   4   2        3.29        1.21      0.54 o 
   4   4   2        9.01       11.32      0.73 o 
  -3   5   2       16.05       18.16      1.11 o 
  -2   5   2       87.71       88.47      1.69 o 
  -1   5   2       54.64       55.75      2.40 o 
   0   5   2        4.37        5.06      0.54 o 
   1   5   2        1.28        2.25      0.86 o 
   2   5   2       15.18       12.06      0.96 o 
   3   5   2        1.86        0.14      0.79 o 
  -3   6   2        0.13       -0.60      0.97 o 
  -2   6   2        0.40        0.07      0.87 o 
  -1   6   2       37.79       38.24      1.30 o 
   0   6   2       22.45       26.05      0.80 o 
   1   6   2        1.36        2.91      0.93 o 
   2   6   2        0.48       -1.27      0.85 o 
   3   6   2        7.82       10.37      1.00 o 
  -1   7   2        0.23        1.96      0.95 o 
   0   7   2       44.78       53.13      1.47 o 
   1   7   2       42.20       46.64      1.54 o 
  -1  -7   3        3.31        4.59      1.00 o 
   0  -7   3        1.72        3.61      0.90 o 
   1  -7   3        0.01        2.29      0.98 o 
  -3  -6   3        3.57        1.72      0.87 o 
  -2  -6   3        6.66        5.73      0.92 o 
  -1  -6   3        9.24       10.31      1.05 o 
   0  -6   3       42.37       41.93      1.11 o 
   1  -6   3       15.76       14.59      1.71 o 
   2  -6   3        0.48        0.49      0.91 o 
   3  -6   3       11.53       15.36      1.16 o 
  -3  -5   3        9.44        9.27      0.93 o 
  -2  -5   3       30.66       27.87      1.16 o 
  -1  -5   3       34.71       34.65      1.17 o 
   0  -5   3       16.83       17.37      0.66 o 
   1  -5   3      129.02      131.50      1.64 o 
   2  -5   3       47.18       48.88      1.41 o 
   3  -5   3        2.52        5.10      0.94 o 
   4  -5   3       21.48       27.04      1.30 o 
  -4  -4   3        0.70       -1.45      1.02 o 
  -3  -4   3        0.27        0.54      1.06 o 
  -2  -4   3       26.10       28.10      0.71 o 
  -1  -4   3      180.78      178.74      6.39 o 
   0  -4   3        0.00        0.40      0.65 o 
   1  -4   3      109.16      113.14      1.02 o 
   2  -4   3       82.42       89.41      1.59 o 
   3  -4   3       16.14       16.18      1.05 o 
   4  -4   3        8.11        7.21      0.69 o 
  -5  -3   3        0.01       -1.19      1.12 o 
  -4  -3   3        0.01        0.57      0.92 o 
  -3  -3   3       14.54       17.62      0.64 o 
  -2  -3   3       66.70       65.89      0.85 o 
  -1  -3   3       17.31       19.73      0.81 o 
   0  -3   3      134.37      142.98      1.40 o 
   1  -3   3      143.98      160.60      1.34 o 
   2  -3   3      124.78      133.21      2.58 o 
   3  -3   3       49.82       42.24      3.77 o 
   4  -3   3       60.03       63.09      1.55 o 
   5  -3   3        0.16       -0.02      1.06 o 
  -5  -2   3        0.55        1.06      1.04 o 
  -4  -2   3       42.40       32.86      1.32 o 
  -3  -2   3      247.25      242.80      1.45 o 
  -2  -2   3      478.44      525.08      1.38 o 
  -1  -2   3      112.45      113.58      1.19 o 
   0  -2   3        0.53        0.39      0.52 o 
   1  -2   3     1179.02     1290.41      2.93 o 
   2  -2   3        0.19        0.32      0.20 o 
   3  -2   3        0.72        0.96      0.31 o 
   4  -2   3        1.95        1.96      0.35 o 
   5  -2   3        3.41        1.63      1.04 o 
  -5  -1   3       43.16       45.90      1.56 o 
  -4  -1   3        1.51        0.86      0.59 o 
  -3  -1   3       61.83       66.01      1.17 o 
  -2  -1   3      383.97      406.61      1.72 o 
  -1  -1   3        6.46        5.69      0.32 o 
   0  -1   3      133.76      144.14      0.98 o 
   1  -1   3      341.87      312.73      1.75 o 
   2  -1   3        1.31        1.94      0.24 o 
   3  -1   3       36.52       40.83      0.63 o 
   4  -1   3       86.37       81.58      0.99 o 
   5  -1   3        1.79        0.94      0.57 o 
  -5   0   3       30.86       29.89      1.95 o 
  -4   0   3        9.01       12.46      0.68 o 
  -3   0   3       34.30       34.20      0.52 o 
  -2   0   3      111.07      114.09      1.00 o 
  -1   0   3      181.09      160.36      0.94 o 
   0   0   3      685.71      643.27      1.05 o 
   1   0   3      228.24      248.42      2.58 o 
   2   0   3      420.16      410.62      0.78 o 
   3   0   3      198.24      211.85      1.82 o 
   4   0   3       10.84       12.66      0.52 o 
   5   0   3       29.63       35.35      0.90 o 
  -5   1   3        1.26        1.86      2.39 o 
  -4   1   3        9.95       11.78      0.65 o 
  -3   1   3        0.15        0.02      0.43 o 
  -2   1   3      354.09      373.54      7.70 o 
  -1   1   3      125.63      118.63      1.05 o 
   0   1   3     5914.95     5770.36     19.16 o 
   1   1   3    12582.30    11976.50     19.43 o 
   2   1   3      584.15      555.01      1.36 o 
   3   1   3        0.87        0.96      0.32 o 
   4   1   3        6.57        4.31      0.59 o 
   5   1   3       34.16       29.38      1.32 o 
  -5   2   3        2.44        1.01      0.89 o 
  -4   2   3       45.76       43.77      1.17 o 
  -3   2   3        3.85        8.54      0.50 o 
  -2   2   3      516.13      562.55      2.70 o 
  -1   2   3      755.71      768.49      2.32 o 
   0   2   3       47.51       39.46      0.51 o 
   1   2   3      243.87      221.02      0.93 o 
   2   2   3     1412.07     1359.01      4.32 o 
   3   2   3        0.33        0.07      0.43 o 
   4   2   3        2.89        3.75      0.95 o 
   5   2   3        3.58        2.86      0.97 o 
  -4   3   3        2.35        3.79      0.90 o 
  -3   3   3        3.83        5.11      0.82 o 
  -2   3   3       14.79       12.54      0.82 o 
  -1   3   3      559.82      575.70      8.55 o 
   0   3   3        9.17        3.70      0.41 o 
   1   3   3       16.17       10.29      0.30 o 
   2   3   3       53.84       48.91      0.73 o 
   3   3   3       59.81       56.75      2.06 o 
   4   3   3       36.95       38.96      1.34 o 
   5   3   3        2.76        3.81      1.08 o 
  -4   4   3        0.66       -0.30      0.82 o 
  -3   4   3       38.89       34.59      1.25 o 
  -2   4   3        6.48        6.66      0.87 o 
  -1   4   3        0.12        0.14      0.44 o 
   0   4   3        2.28        0.14      0.60 o 
   1   4   3        0.12        0.15      0.41 o 
   2   4   3        5.61        2.98      1.50 o 
   3   4   3        0.00       -0.42      0.53 o 
   4   4   3       34.41       31.36      0.85 o 
  -3   5   3       28.49       26.72      1.21 o 
  -2   5   3       79.40       76.83      1.62 o 
  -1   5   3        0.05       -0.78      0.52 o 
   0   5   3       40.39       44.01      0.80 o 
   1   5   3        5.46        3.96      0.86 o 
   2   5   3        0.14       -0.35      0.82 o 
   3   5   3        1.59       -0.15      0.79 o 
   4   5   3        0.29        2.61      0.62 o 
  -3   6   3       15.65       18.80      1.24 o 
  -2   6   3        0.94        1.72      0.95 o 
  -1   6   3        1.95        2.76      0.91 o 
   0   6   3       18.88       14.90      0.71 o 
   1   6   3        1.73        0.77      0.89 o 
   2   6   3        0.19       -0.45      0.85 o 
  -1   7   3        1.02       -0.34      0.85 o 
   0   7   3        1.45       -0.40      0.85 o 
   1   7   3       19.36       19.54      1.23 o 
  -1  -7   4        3.19        3.96      0.96 o 
   0  -7   4        0.04        0.23      1.52 o 
   1  -7   4        0.14       -1.34      0.90 o 
  -2  -6   4        1.90       -0.04      0.82 o 
  -1  -6   4       21.43       21.38      1.19 o 
   0  -6   4       19.72       17.68      1.22 o 
   1  -6   4        3.82        3.76      0.57 o 
   2  -6   4       17.10       17.18      1.19 o 
   3  -6   4        8.97       16.33      1.25 o 
  -3  -5   4       27.79       27.32      1.13 o 
  -2  -5   4        0.11       -0.26      0.84 o 
  -1  -5   4        1.68        3.28      0.88 o 
   0  -5   4        6.82        5.27      0.82 o 
   1  -5   4       27.20       23.98      1.02 o 
   2  -5   4       63.46       66.89      1.54 o 
   3  -5   4        5.31        4.68      0.97 o 
  -4  -4   4        3.75        4.57      1.01 o 
  -3  -4   4        2.18        3.19      0.57 o 
  -2  -4   4        0.08        0.39      0.50 o 
  -1  -4   4       87.15       86.54      2.17 o 
   0  -4   4        0.43       -0.38      0.69 o 
   1  -4   4       24.90       25.68      0.80 o 
   2  -4   4      174.75      153.71      1.78 o 
   3  -4   4       30.24       31.56      1.23 o 
   4  -4   4        1.31        2.46      0.60 o 
  -4  -3   4        3.05        2.47      0.97 o 
  -3  -3   4       17.25       16.82      0.72 o 
  -2  -3   4       28.22       25.32      0.65 o 
  -1  -3   4      177.41      194.91      1.76 o 
   0  -3   4       44.46       59.35      1.05 o 
   1  -3   4        4.53        4.20      0.53 o 
   2  -3   4        0.35       -0.41      0.35 o 
   3  -3   4      347.46      340.39      1.48 o 
   4  -3   4      163.80      163.78      1.54 o 
   5  -3   4        0.23        1.15      1.07 o 
  -5  -2   4       20.68       23.38      1.36 o 
  -4  -2   4       10.03        8.94      1.03 o 
  -3  -2   4       11.45       11.93      0.55 o 
  -2  -2   4       41.58       40.94      0.49 o 
  -1  -2   4      224.45      218.64      1.60 o 
   0  -2   4      661.83      706.17      2.52 o 
   1  -2   4     1247.78     1359.80      3.19 o 
   2  -2   4        0.94        1.20      0.21 o 
   3  -2   4        1.95        1.48      0.35 o 
   4  -2   4       11.59       12.10      0.42 o 
   5  -2   4        8.12        5.98      0.67 o 
  -5  -1   4       46.45       46.62      1.61 o 
  -4  -1   4      269.08      301.85      3.36 o 
  -3  -1   4       54.18       57.45      1.54 o 
  -2  -1   4       31.75       36.82      0.40 o 
  -1  -1   4       66.32       71.61      0.58 o 
   0  -1   4      497.41      525.74      1.86 o 
   1  -1   4       72.01       69.74      0.81 o 
   2  -1   4       98.77      105.96      0.98 o 
   3  -1   4       17.92       20.66      0.39 o 
   4  -1   4       28.29       26.56      0.61 o 
   5  -1   4        0.56        0.57      0.62 o 
  -5   0   4        8.36        9.52      0.77 o 
  -4   0   4       45.66       45.32      1.54 o 
  -3   0   4       43.95       45.53      0.58 o 
  -2   0   4       22.29       20.95      1.01 o 
  -1   0   4        1.56        1.17      0.30 o 
   0   0   4       31.28       27.57      0.98 o 
   1   0   4      224.41      224.63      1.22 o 
   2   0   4       15.36       16.41      0.26 o 
   3   0   4       62.45       80.61      0.75 o 
   4   0   4       45.75       43.60      1.66 o 
   5   0   4        5.57        4.44      0.64 o 
  -5   1   4        0.35       -0.29      0.82 o 
  -4   1   4        8.39        8.09      0.50 o 
  -3   1   4       12.17       15.04      0.56 o 
  -2   1   4      103.64      115.75      1.56 o 
  -1   1   4        2.50        2.83      0.58 o 
   0   1   4     3286.24     3192.17     11.65 o 
   1   1   4       13.03       21.51      1.26 o 
   2   1   4       20.09       22.57      0.42 o 
   3   1   4        7.62        8.88      0.59 o 
   4   1   4       10.24        5.87      0.61 o 
   5   1   4       10.99        7.66      1.25 o 
  -5   2   4        9.72       14.32      1.23 o 
  -4   2   4       25.65       25.15      1.11 o 
  -3   2   4        3.54        9.32      0.58 o 
  -2   2   4       25.75       25.29      0.99 o 
  -1   2   4      217.33      223.91      2.72 o 
   0   2   4      528.93      513.25      3.23 o 
   1   2   4      106.37       82.91      0.50 o 
   2   2   4        0.46        0.55      0.35 o 
   3   2   4       14.69       18.71      0.48 o 
   4   2   4       10.16       10.32      0.99 o 
   5   2   4        2.95        3.14      0.97 o 
  -4   3   4       58.00       56.87      1.43 o 
  -3   3   4       13.66       11.31      0.91 o 
  -2   3   4       28.51       33.65      1.05 o 
  -1   3   4        0.12       -0.26      0.42 o 
   0   3   4      172.83      158.82      1.02 o 
   1   3   4        4.04        3.56      0.26 o 
   2   3   4       15.88       11.09      0.52 o 
   3   3   4       19.58       17.62      0.65 o 
   4   3   4        0.18        0.12      0.95 o 
  -4   4   4        1.25        2.96      0.92 o 
  -3   4   4        3.81        3.22      0.93 o 
  -2   4   4       24.21       25.65      1.09 o 
  -1   4   4        0.36        0.01      0.46 o 
   0   4   4        7.05        8.79      0.51 o 
   1   4   4       62.49       60.80      0.74 o 
   2   4   4       31.76       31.58      0.67 o 
   3   4   4        6.57        7.95      0.60 o 
   4   4   4       20.30       17.16      1.60 o 
  -3   5   4        0.02       -0.18      0.88 o 
  -2   5   4        4.45        2.79      0.90 o 
  -1   5   4       11.69       10.83      1.59 o 
   0   5   4       12.97       15.38      0.62 o 
   1   5   4        0.08        0.57      0.86 o 
   2   5   4        1.01        1.12      0.82 o 
   3   5   4        0.97        2.00      0.88 o 
   4   5   4        2.25        4.64      0.76 o 
  -2   6   4        1.85        0.26      0.94 o 
  -1   6   4        4.04        4.02      0.92 o 
   0   6   4       21.85       23.64      1.10 o 
   1   6   4        0.35        0.02      0.86 o 
   2   6   4        6.55        9.87      1.02 o 
   3   6   4        0.30        0.97      0.86 o 
  -1   7   4        0.71       -0.54      0.86 o 
   0   7   4        1.35        4.41      0.90 o 
   1   7   4        0.24        1.67      1.02 o 
   0  -7   5        0.29        2.86      2.19 o 
  -2  -6   5        4.96        8.42      0.96 o 
  -1  -6   5        7.81        8.89      1.02 o 
   0  -6   5        1.31        0.55      1.62 o 
   1  -6   5        0.16        1.30      0.82 o 
   2  -6   5        0.13        0.72      0.95 o 
  -3  -5   5        0.62       -0.56      0.81 o 
  -2  -5   5       12.98       16.52      1.05 o 
  -1  -5   5       64.33       67.95      1.52 o 
   0  -5   5       18.67       18.80      0.98 o 
   1  -5   5        5.38        7.85      0.60 o 
   2  -5   5        0.29       -0.30      0.86 o 
   3  -5   5        7.16        8.74      1.00 o 
  -4  -4   5        2.21        2.56      1.01 o 
  -3  -4   5        0.13        0.86      1.20 o 
  -2  -4   5       41.06       42.55      1.53 o 
  -1  -4   5        2.10        2.15      0.78 o 
   0  -4   5      137.88      134.76      1.61 o 
   1  -4   5        0.18       -0.17      0.59 o 
   2  -4   5       24.05       18.09      1.21 o 
   3  -4   5        0.03       -0.58      1.12 o 
   4  -4   5        2.50        0.98      0.60 o 
  -4  -3   5       14.92       17.08      1.14 o 
  -3  -3   5        0.51        0.36      0.57 o 
  -2  -3   5        5.93        5.56      0.51 o 
  -1  -3   5       35.90       35.43      0.97 o 
   0  -3   5        3.80        3.09      0.63 o 
   1  -3   5       14.11       14.29      0.65 o 
   2  -3   5      118.03      111.48      0.93 o 
   3  -3   5      678.33      668.31      2.07 o 
   4  -3   5       10.61       10.23      0.94 o 
   5  -3   5        0.55        1.00      1.04 o 
  -5  -2   5        1.80        3.03      1.11 o 
  -4  -2   5       12.90       15.34      1.14 o 
  -3  -2   5        4.04        3.29      0.94 o 
  -2  -2   5       10.69       10.30      0.42 o 
  -1  -2   5      454.57      485.48      1.74 o 
   0  -2   5      918.88      944.63      3.08 o 
   1  -2   5        8.41       12.19      0.38 o 
   2  -2   5      165.95      169.71      0.76 o 
   3  -2   5        0.02        0.57      0.37 o 
   4  -2   5       17.18       15.64      1.32 o 
   5  -2   5        3.41        1.55      0.60 o 
  -5  -1   5        1.17        4.42      1.13 o 
  -4  -1   5       72.28       81.91      1.73 o 
  -3  -1   5        0.07        0.25      0.46 o 
  -2  -1   5       24.86       27.43      0.39 o 
  -1  -1   5      305.44      336.99      2.70 o 
   0  -1   5        6.30        7.78      0.37 o 
   1  -1   5      651.10      667.01      1.37 o 
   2  -1   5      133.75      131.57      1.67 o 
   3  -1   5      136.68      143.90      1.39 o 
   4  -1   5       28.60       30.64      1.16 o 
   5  -1   5        0.49        0.21      0.49 o 
  -5   0   5        0.38       -0.83      0.66 o 
  -4   0   5       45.12       44.50      0.92 o 
  -3   0   5        6.97        7.32      0.88 o 
  -2   0   5        3.73        4.79      0.38 o 
  -1   0   5       13.76       12.64      0.37 o 
   0   0   5      622.60      622.67      1.34 o 
   1   0   5      110.32      123.79      0.98 o 
   2   0   5       14.30        9.31      0.31 o 
   3   0   5        0.03       -0.03      0.45 o 
   4   0   5        1.02        0.67      0.52 o 
   5   0   5       33.23       27.91      1.76 o 
  -5   1   5        7.21        8.18      0.74 o 
  -4   1   5       17.31       17.61      0.64 o 
  -3   1   5        9.88       12.53      0.56 o 
  -2   1   5      155.26      157.19      1.50 o 
  -1   1   5        4.63        3.85      0.58 o 
   0   1   5       39.94       40.33      0.95 o 
   1   1   5       10.51       19.74      0.75 o 
   2   1   5       18.01       19.85      0.40 o 
   3   1   5      113.01      119.14      1.69 o 
   4   1   5        1.21        1.42      0.58 o 
   5   1   5       21.52       25.78      2.56 o 
  -5   2   5       11.63       12.70      1.22 o 
  -4   2   5       17.55       20.05      1.06 o 
  -3   2   5        7.34        4.40      0.53 o 
  -2   2   5        0.73        0.56      0.31 o 
  -1   2   5      249.82      247.04      1.31 o 
   0   2   5      418.18      423.35      3.23 o 
   1   2   5        3.99        1.60      0.28 o 
   2   2   5       65.58       78.71      1.02 o 
   3   2   5        2.25        1.39      0.38 o 
   4   2   5       18.73       16.92      0.73 o 
   5   2   5       39.03       41.83      1.46 o 
  -4   3   5       12.62       15.56      1.05 o 
  -3   3   5       20.55       18.79      0.99 o 
  -2   3   5       43.99       43.66      1.14 o 
  -1   3   5        0.41        0.09      0.42 o 
   0   3   5        0.11        0.79      0.42 o 
   1   3   5        1.88        2.17      0.34 o 
   2   3   5      244.65      256.62      2.66 o 
   3   3   5       80.91       79.59      0.99 o 
   4   3   5       17.91       17.70      1.09 o 
   5   3   5        3.84        6.07      1.01 o 
  -4   4   5        1.70        2.31      0.89 o 
  -3   4   5       11.74       13.27      1.05 o 
  -2   4   5        7.26        8.56      0.91 o 
  -1   4   5        8.22       10.06      0.84 o 
   0   4   5       16.08       13.54      0.56 o 
   1   4   5       45.96       43.13      1.14 o 
   2   4   5        4.05        4.77      0.47 o 
   3   4   5       95.28       98.97      1.13 o 
   4   4   5        4.80        4.85      0.66 o 
  -3   5   5       22.72       20.91      1.19 o 
  -2   5   5        9.14        8.16      0.99 o 
  -1   5   5       42.16       38.33      1.78 o 
   0   5   5        0.07       -0.39      0.51 o 
   1   5   5        8.09        4.73      0.90 o 
   2   5   5        0.58        1.05      0.86 o 
   3   5   5        1.17        2.15      0.85 o 
  -2   6   5        2.65        0.98      0.96 o 
  -1   6   5       14.79       13.92      1.03 o 
   0   6   5        0.86        0.56      0.55 o 
   1   6   5        3.22        3.97      0.93 o 
   2   6   5        0.46       -1.31      0.87 o 
   3   6   5        0.78       -0.38      0.85 o 
  -1   7   5        0.23        2.04      0.89 o 
   0   7   5        3.65        4.08      0.88 o 
   1   7   5        5.78        6.29      1.10 o 
  -2  -6   6        1.10        1.36      0.85 o 
  -1  -6   6        8.61        9.57      1.00 o 
   0  -6   6       28.59       33.22      1.25 o 
   1  -6   6        3.37        3.68      0.98 o 
   2  -6   6        0.21        0.27      0.93 o 
  -3  -5   6       35.29       38.70      1.33 o 
  -2  -5   6       31.36       31.93      1.21 o 
  -1  -5   6       74.92       74.78      1.54 o 
   0  -5   6        1.90        2.62      0.78 o 
   1  -5   6        8.55        7.43      0.80 o 
   2  -5   6        4.38        3.54      0.92 o 
   3  -5   6        0.84       -0.53      0.89 o 
  -4  -4   6        1.51        7.22      1.15 o 
  -3  -4   6        1.21       -0.82      0.75 o 
  -2  -4   6        0.27        0.06      0.54 o 
  -1  -4   6       75.01       71.53      1.38 o 
   0  -4   6       54.77       56.01      1.20 o 
   1  -4   6        3.75        4.02      0.64 o 
   2  -4   6      200.33      200.10      6.11 o 
   3  -4   6        9.54       10.36      0.48 o 
   4  -4   6        1.21        2.72      0.63 o 
  -4  -3   6        1.93        3.60      1.05 o 
  -3  -3   6       11.65        7.07      1.55 o 
  -2  -3   6        1.06        0.54      0.68 o 
  -1  -3   6      154.32      155.75      1.68 o 
   0  -3   6       88.87      104.07      1.35 o 
   1  -3   6       54.86       63.92      1.02 o 
   2  -3   6       12.67       12.51      0.34 o 
   3  -3   6      100.31      101.36      1.18 o 
   4  -3   6       64.69       64.95      1.07 o 
  -5  -2   6        0.13        4.75      1.14 o 
  -4  -2   6        7.77       11.29      1.08 o 
  -3  -2   6       17.26       18.98      0.63 o 
  -2  -2   6       84.51       70.64      0.76 o 
  -1  -2   6      109.48      119.91      0.89 o 
   0  -2   6      184.44      178.54      1.50 o 
   1  -2   6      814.41      891.85      1.93 o 
   2  -2   6       94.18      106.97      0.66 o 
   3  -2   6      262.52      249.64      1.23 o 
   4  -2   6       17.12       19.38      0.74 o 
   5  -2   6        0.04       -0.65      0.62 o 
  -5  -1   6        0.53        1.03      1.03 o 
  -4  -1   6        0.81        0.24      0.90 o 
  -3  -1   6       58.22       53.10      1.86 o 
  -2  -1   6      534.08      609.73      1.50 o 
  -1  -1   6      942.78     1033.74      3.75 o 
   0  -1   6       76.51       70.96      2.43 o 
   1  -1   6      169.12      170.19      1.58 o 
   2  -1   6       32.31       27.97      0.54 o 
   3  -1   6        7.54        7.17      0.48 o 
   4  -1   6        1.27        1.32      0.42 o 
   5  -1   6       14.85       18.77      2.04 o 
  -5   0   6       21.68       24.26      1.29 o 
  -4   0   6      110.85      113.45      1.30 o 
  -3   0   6       26.56       25.59      0.64 o 
  -2   0   6       21.26       28.54      0.49 o 
  -1   0   6      499.23      522.19      1.47 o 
   0   0   6      549.67      547.08      1.38 o 
   1   0   6      198.30      188.76      0.80 o 
   2   0   6        0.76        1.81      0.32 o 
   3   0   6       21.27       15.89      0.96 o 
   4   0   6       66.83       64.96      1.39 o 
   5   0   6       14.29       12.91      0.71 o 
  -5   1   6        5.82        4.14      1.28 o 
  -4   1   6       32.91       32.37      1.81 o 
  -3   1   6      143.46      144.68      2.52 o 
  -2   1   6       90.63       96.51      1.27 o 
  -1   1   6       81.55       73.74      0.99 o 
   0   1   6     1013.34     1022.03      5.70 o 
   1   1   6      107.59      105.62      0.63 o 
   2   1   6       41.38       39.68      0.58 o 
   3   1   6       11.59        8.89      0.40 o 
   4   1   6        5.54        5.53      0.61 o 
   5   1   6        7.78       11.86      0.75 o 
  -4   2   6        0.25       -0.46      0.80 o 
  -3   2   6      101.97       96.70      1.49 o 
  -2   2   6        0.33        1.18      0.47 o 
  -1   2   6        1.72        2.06      0.40 o 
   0   2   6       19.34       13.52      0.45 o 
   1   2   6      789.76      759.84      3.24 o 
   2   2   6     1007.62      942.85      3.28 o 
   3   2   6      113.58      102.22      0.84 o 
   4   2   6       16.05       17.50      0.72 o 
   5   2   6       12.26       10.20      2.05 o 
  -4   3   6        1.44        1.32      0.97 o 
  -3   3   6        7.94        6.13      0.90 o 
  -2   3   6        4.19        4.51      0.78 o 
  -1   3   6      284.90      267.20      1.38 o 
   0   3   6      279.22      269.29      1.59 o 
   1   3   6       32.85       43.58      1.03 o 
   2   3   6      117.74      115.28      0.81 o 
   3   3   6      163.14      144.04      1.25 o 
   4   3   6        8.05        6.04      0.95 o 
   5   3   6        1.40       -0.03      0.88 o 
  -4   4   6        0.16        0.98      0.89 o 
  -3   4   6        9.20        8.55      1.00 o 
  -2   4   6        1.86        0.48      0.79 o 
  -1   4   6       26.74       31.80      0.68 o 
   0   4   6       85.17       91.64      0.96 o 
   1   4   6       10.37       12.77      0.91 o 
   2   4   6        0.01        0.69      0.81 o 
   3   4   6       21.31       21.00      0.72 o 
   4   4   6       63.37       63.58      1.06 o 
  -3   5   6        0.06        1.94      0.90 o 
  -2   5   6        7.14        6.18      0.95 o 
  -1   5   6        3.08        3.09      0.79 o 
   0   5   6        0.05       -0.27      0.50 o 
   1   5   6       15.43       17.87      1.06 o 
   2   5   6        0.99       -0.83      0.85 o 
   3   5   6        0.85       -0.50      0.82 o 
   4   5   6        0.07        3.56      0.76 o 
  -2   6   6       15.89       13.29      1.11 o 
  -1   6   6       33.49       31.76      1.27 o 
   0   6   6        1.33        2.33      0.88 o 
   1   6   6        3.89        4.14      0.97 o 
   2   6   6        0.06        0.04      0.85 o 
   3   6   6        0.00       -1.22      0.81 o 
   0   7   6        2.39        2.65      0.88 o 
   1   7   6        1.22        0.12      0.95 o 
  -1  -6   7        1.17       -0.40      0.86 o 
   0  -6   7       16.34       16.73      1.04 o 
   1  -6   7        0.96        0.26      1.34 o 
   2  -6   7        0.00        0.84      0.96 o 
  -3  -5   7       43.07       50.14      1.48 o 
  -2  -5   7        2.06        0.75      0.88 o 
  -1  -5   7        3.48        4.48      0.88 o 
   0  -5   7      112.69      116.26      1.80 o 
   1  -5   7       19.17       14.84      0.91 o 
   2  -5   7        0.93       -0.78      0.82 o 
   3  -5   7       10.22       11.75      1.03 o 
  -4  -4   7        0.03        0.73      0.99 o 
  -3  -4   7       50.18       43.13      1.15 o 
  -2  -4   7       91.57       93.86      3.30 o 
  -1  -4   7       25.50       24.62      1.08 o 
   0  -4   7       21.55       21.80      0.99 o 
   1  -4   7       30.82       38.01      1.00 o 
   2  -4   7        3.06        2.35      0.48 o 
   3  -4   7       22.68       23.07      0.56 o 
   4  -4   7       30.45       31.32      0.86 o 
  -4  -3   7        1.70        2.93      1.09 o 
  -3  -3   7        4.66        6.86      0.83 o 
  -2  -3   7       18.16       21.14      0.96 o 
  -1  -3   7        5.54        4.80      0.80 o 
   0  -3   7       51.90       54.09      1.12 o 
   1  -3   7       70.95       69.78      1.11 o 
   2  -3   7        0.44        0.25      0.28 o 
   3  -3   7       18.74       20.41      0.98 o 
   4  -3   7       20.04       20.55      1.08 o 
  -4  -2   7        0.43       -1.00      0.94 o 
  -3  -2   7       14.98       14.45      1.16 o 
  -2  -2   7      128.61      131.76      1.02 o 
  -1  -2   7        0.66        0.34      0.41 o 
   0  -2   7        0.46        2.50      0.58 o 
   1  -2   7       69.53       75.53      0.91 o 
   2  -2   7       16.32       15.78      0.68 o 
   3  -2   7        9.27       10.09      0.76 o 
   4  -2   7      234.95      243.00      1.79 o 
   5  -2   7       14.02       12.00      0.75 o 
  -5  -1   7       17.79       15.94      1.26 o 
  -4  -1   7        5.06        5.69      0.98 o 
  -3  -1   7        2.25        2.01      0.48 o 
  -2  -1   7       43.73       43.00      0.64 o 
  -1  -1   7      313.59      320.87      1.32 o 
   0  -1   7        0.85        0.22      0.37 o 
   1  -1   7     1367.71     1423.68      2.37 o 
   2  -1   7      221.06      226.33      1.72 o 
   3  -1   7       48.21       43.15      0.61 o 
   4  -1   7       17.98       19.87      1.03 o 
   5  -1   7        0.80        2.30      0.78 o 
  -5   0   7        0.24       -0.71      0.83 o 
  -4   0   7      197.72      198.92      2.45 o 
  -3   0   7      382.43      378.31      5.11 o 
  -2   0   7        0.51        1.28      0.61 o 
  -1   0   7       92.54       96.65      0.76 o 
   0   0   7       22.19       21.62      0.62 o 
   1   0   7        4.39        3.67      0.31 o 
   2   0   7       31.35       28.20      0.79 o 
   3   0   7        4.37        3.07      0.71 o 
   4   0   7        8.44       10.51      0.62 o 
   5   0   7        0.00        0.49      0.91 o 
  -5   1   7        0.04        2.17      2.39 o 
  -4   1   7       17.60       15.93      0.84 o 
  -3   1   7       27.58       25.38      0.87 o 
  -2   1   7        2.21        1.37      0.67 o 
  -1   1   7      205.22      209.96      1.60 o 
   0   1   7       31.94       25.80      0.33 o 
   1   1   7       22.60       14.81      0.31 o 
   2   1   7      121.20      108.37      0.89 o 
   3   1   7       49.61       59.30      0.64 o 
   4   1   7       15.66       12.94      0.68 o 
   5   1   7        5.98        5.25      0.68 o 
  -4   2   7       11.58        9.99      0.94 o 
  -3   2   7        0.96        0.91      0.51 o 
  -2   2   7       55.95       48.19      0.87 o 
  -1   2   7       37.03       40.99      0.63 o 
   0   2   7      270.07      252.73      0.78 o 
   1   2   7      345.11      301.71      1.59 o 
   2   2   7        8.24        6.12      0.61 o 
   3   2   7       24.47       25.19      0.78 o 
   4   2   7        0.44       -0.07      0.55 o 
   5   2   7       13.44       10.00      1.43 o 
  -4   3   7       13.56       19.23      1.20 o 
  -3   3   7        6.85        5.25      0.93 o 
  -2   3   7        2.22        2.92      0.78 o 
  -1   3   7        6.89        5.27      0.49 o 
   0   3   7      158.61      160.96      1.71 o 
   1   3   7       28.07       39.87      0.45 o 
   2   3   7       52.70       40.65      0.93 o 
   3   3   7        3.04        4.00      0.44 o 
   4   3   7        2.32        2.20      0.84 o 
   5   3   7        0.06       -0.52      0.85 o 
  -4   4   7        9.24        9.75      1.22 o 
  -3   4   7       11.58        9.00      0.98 o 
  -2   4   7        2.53        1.72      0.81 o 
  -1   4   7        7.86        8.19      0.55 o 
   0   4   7        9.48        6.93      0.53 o 
   1   4   7        7.32        3.65      0.85 o 
   2   4   7        0.86       -0.88      0.80 o 
   3   4   7       25.77       22.36      1.92 o 
   4   4   7        6.77        6.21      1.42 o 
  -3   5   7        3.38        2.05      0.92 o 
  -2   5   7        5.76        6.95      0.97 o 
  -1   5   7        1.84        1.51      0.62 o 
   0   5   7        1.06        1.76      0.53 o 
   1   5   7        0.19        1.08      0.86 o 
   2   5   7        9.48       10.51      1.03 o 
   3   5   7        2.05        3.61      0.93 o 
   4   5   7        2.99        3.25      0.70 o 
  -2   6   7        2.45        1.87      0.92 o 
  -1   6   7        4.21        5.14      0.95 o 
   0   6   7        7.31        5.22      0.93 o 
   1   6   7        0.27       -0.82      0.90 o 
   2   6   7        0.08        1.08      0.95 o 
   3   6   7        0.48        5.82      0.96 o 
   0   7   7        0.99        4.20      0.94 o 
   1   7   7        1.00        3.49      1.00 o 
  -2  -6   8        1.36        9.02      0.95 o 
  -1  -6   8        0.01        3.23      0.92 o 
   1  -6   8       12.45       13.26      0.93 o 
   2  -6   8        3.96        5.98      1.04 o 
  -2  -5   8       44.73       52.15      1.50 o 
  -1  -5   8        0.11        2.14      0.90 o 
   0  -5   8       17.17       16.23      1.03 o 
   1  -5   8        4.11        1.65      0.73 o 
   2  -5   8        0.12        0.17      0.54 o 
   3  -5   8        0.11       -1.11      0.90 o 
  -3  -4   8        0.42        1.14      0.83 o 
  -2  -4   8        0.41       -0.69      0.83 o 
  -1  -4   8      100.63      103.08      1.73 o 
   0  -4   8      171.07      180.23      2.02 o 
   1  -4   8       21.27       23.39      0.88 o 
   2  -4   8        0.01        0.58      0.48 o 
   3  -4   8        9.47        9.48      0.56 o 
   4  -4   8        0.06        1.34      0.73 o 
  -3  -3   8       28.32       30.04      0.80 o 
  -2  -3   8       29.34       32.04      1.10 o 
  -1  -3   8       11.61        9.49      0.85 o 
   0  -3   8       38.22       42.90      1.06 o 
   1  -3   8       54.59       54.04      1.04 o 
   2  -3   8        0.90        1.56      0.29 o 
   3  -3   8        3.46        3.02      0.57 o 
   4  -3   8       11.58       11.85      0.93 o 
  -4  -2   8       18.46       17.33      1.24 o 
  -3  -2   8        1.29        2.42      0.39 o 
  -2  -2   8        1.93        2.18      0.57 o 
  -1  -2   8       93.01       81.60      0.85 o 
   0  -2   8       52.04       36.60      0.90 o 
   1  -2   8       47.15       47.17      0.88 o 
   2  -2   8       38.01       35.49      1.01 o 
   3  -2   8      330.40      326.33      1.93 o 
   4  -2   8      234.60      245.92      1.83 o 
   5  -2   8        7.85        5.74      0.85 o 
  -4  -1   8        0.54        1.46      0.93 o 
  -3  -1   8       26.88       26.11      0.88 o 
  -2  -1   8        6.37        6.16      0.44 o 
  -1  -1   8      267.39      276.20      1.93 o 
   0  -1   8        1.09        0.79      0.38 o 
   1  -1   8      397.19      414.90      1.38 o 
   2  -1   8       16.87       17.94      0.70 o 
   3  -1   8       44.68       44.68      1.11 o 
   4  -1   8        0.18       -0.49      0.78 o 
   5  -1   8       65.42       57.77      1.54 o 
  -4   0   8       63.81       65.98      1.60 o 
  -3   0   8       53.69       47.79      1.10 o 
  -2   0   8       28.69       23.85      0.53 o 
  -1   0   8       96.01       89.80      0.78 o 
   0   0   8       10.73       14.44      0.44 o 
   1   0   8       19.76       24.97      0.51 o 
   2   0   8      421.31      401.15      2.35 o 
   3   0   8        1.79        3.76      0.73 o 
   4   0   8        0.00       -0.30      0.81 o 
   5   0   8       12.28       12.34      1.02 o 
  -4   1   8        5.95        7.18      0.63 o 
  -3   1   8       12.91       13.54      0.91 o 
  -2   1   8        5.14        4.65      0.72 o 
  -1   1   8       41.20       35.48      0.85 o 
   0   1   8      178.15      183.61      0.77 o 
   1   1   8       22.78       18.23      0.38 o 
   2   1   8        0.67        0.69      0.41 o 
   3   1   8        8.48        6.46      0.48 o 
   4   1   8        3.49        2.19      0.85 o 
   5   1   8        8.72       10.36      0.73 o 
  -4   2   8       14.21       15.24      1.07 o 
  -3   2   8        4.17        3.96      0.53 o 
  -2   2   8        0.38        0.83      0.41 o 
  -1   2   8        0.81        0.66      0.41 o 
   0   2   8       24.03       20.02      0.52 o 
   1   2   8       16.08       15.59      0.37 o 
   2   2   8        3.96        1.07      0.44 o 
   3   2   8       47.27       49.25      1.80 o 
   4   2   8        0.24        1.12      0.58 o 
   5   2   8        0.36        0.75      1.14 o 
  -4   3   8        7.10        5.92      1.03 o 
  -3   3   8       27.69       25.19      1.23 o 
  -2   3   8        0.10        0.06      0.87 o 
  -1   3   8        2.03        3.70      0.91 o 
   0   3   8      251.45      270.07      2.51 o 
   1   3   8        0.36        1.19      0.34 o 
   2   3   8        1.48        2.89      0.65 o 
   3   3   8        8.38        7.57      0.87 o 
   4   3   8        1.75        2.33      0.57 o 
   5   3   8       11.66       14.72      1.06 o 
  -4   4   8       22.54       24.63      1.41 o 
  -3   4   8        0.29        0.83      0.99 o 
  -2   4   8        4.39        5.12      0.90 o 
  -1   4   8        6.20        4.78      0.54 o 
   0   4   8        0.62        0.88      0.49 o 
   1   4   8        3.46        2.91      0.86 o 
   2   4   8        6.86        6.73      0.90 o 
   3   4   8       32.07       29.70      1.13 o 
   4   4   8       38.53       35.09      2.72 o 
  -3   5   8        4.38        5.71      0.88 o 
  -2   5   8        2.83        1.45      0.88 o 
  -1   5   8        0.69       -0.57      0.52 o 
   0   5   8        0.42       -0.19      0.53 o 
   1   5   8       32.89       31.16      1.25 o 
   2   5   8        9.98        8.18      0.99 o 
   3   5   8       12.93       12.89      1.05 o 
   4   5   8       27.00       18.03      1.03 o 
  -2   6   8        7.22        7.24      1.01 o 
  -1   6   8       10.97       13.19      1.06 o 
   0   6   8        6.78        6.88      0.96 o 
   1   6   8        0.32        0.59      0.93 o 
   2   6   8        2.78        1.29      0.90 o 
   0  -6   9        3.01        3.87      0.89 o 
   1  -6   9        4.97        9.20      0.88 o 
   2  -6   9        5.58        4.65      1.02 o 
  -3  -5   9        6.00        8.08      0.96 o 
  -2  -5   9       19.75       19.86      1.15 o 
  -1  -5   9        0.85        0.71      0.89 o 
   0  -5   9       35.59       33.04      1.18 o 
   1  -5   9       24.92       26.06      1.03 o 
   2  -5   9       12.49        9.70      0.63 o 
   3  -5   9       22.12       35.55      1.36 o 
  -3  -4   9       19.02       16.20      0.74 o 
  -2  -4   9       96.85      100.33      1.77 o 
  -1  -4   9      310.06      323.55      2.85 o 
   0  -4   9       77.18       77.78      1.47 o 
   1  -4   9        8.35        5.57      0.75 o 
   2  -4   9        8.46       12.14      0.64 o 
   3  -4   9        4.16        2.36      1.14 o 
   4  -4   9        5.05        4.59      0.48 o 
  -4  -3   9        8.89        8.60      1.06 o 
  -3  -3   9        0.28        0.55      0.54 o 
  -2  -3   9        0.11        2.47      0.78 o 
  -1  -3   9       11.69       10.50      0.92 o 
   0  -3   9       80.66       81.15      1.36 o 
   1  -3   9        1.29        1.12      0.61 o 
   2  -3   9       13.21       15.94      0.51 o 
   3  -3   9       17.32       14.40      0.54 o 
   4  -3   9        9.33        9.38      1.09 o 
  -4  -2   9       25.72       24.12      1.25 o 
  -3  -2   9        0.17        0.22      0.56 o 
  -2  -2   9        3.53        4.96      0.48 o 
  -1  -2   9       63.02       67.57      0.82 o 
   0  -2   9        0.11       -0.18      0.61 o 
   1  -2   9       93.07       98.11      1.22 o 
   2  -2   9        8.35        8.81      0.47 o 
   3  -2   9       12.79       14.38      1.06 o 
   4  -2   9      123.99      119.73      1.35 o 
   5  -2   9        8.90        9.27      0.96 o 
  -4  -1   9       21.53       16.76      1.10 o 
  -3  -1   9        1.30        0.30      0.66 o 
  -2  -1   9        5.95        5.21      0.46 o 
  -1  -1   9      219.61      216.90      2.03 o 
   0  -1   9       28.13       28.74      0.57 o 
   1  -1   9      454.21      458.41      2.29 o 
   2  -1   9      303.49      324.29      2.17 o 
   3  -1   9      199.01      185.45      1.97 o 
   4  -1   9       54.24       53.76      1.41 o 
   5  -1   9       22.62       27.01      1.25 o 
  -4   0   9        8.75        8.17      1.69 o 
  -3   0   9        0.07        0.16      0.71 o 
  -2   0   9       31.53       36.74      0.63 o 
  -1   0   9      662.57      725.99      5.07 o 
   0   0   9        4.58        5.39      0.41 o 
   1   0   9        0.06        0.28      0.31 o 
   2   0   9        4.59        7.58      0.63 o 
   3   0   9       12.19       17.44      0.91 o 
   4   0   9        8.04        9.52      0.94 o 
   5   0   9       28.40       28.92      1.26 o 
  -4   1   9       60.77       59.70      1.58 o 
  -3   1   9       21.14       23.06      1.01 o 
  -2   1   9        0.69        0.45      0.67 o 
  -1   1   9       16.33       18.82      0.77 o 
   0   1   9      307.20      317.78      1.07 o 
   1   1   9      359.32      366.29      1.27 o 
   2   1   9        0.01        0.53      0.42 o 
   3   1   9        0.01        0.14      0.44 o 
   4   1   9       11.40       11.03      0.99 o 
   5   1   9       19.04       16.45      1.15 o 
  -4   2   9        2.66        0.07      0.93 o 
  -3   2   9       55.12       50.80      1.35 o 
  -2   2   9      227.87      221.27      4.47 o 
  -1   2   9        7.79        8.31      0.50 o 
   0   2   9      152.66      165.43      0.73 o 
   1   2   9      139.77      159.06      0.78 o 
   2   2   9       22.85       23.13      0.61 o 
   3   2   9        6.62        5.39      0.54 o 
   4   2   9        0.31        0.76      0.76 o 
   5   2   9        4.19        7.01      1.01 o 
  -4   3   9        0.91        0.78      0.98 o 
  -3   3   9       16.38       15.61      1.12 o 
  -2   3   9       68.72       68.84      1.47 o 
  -1   3   9      108.65      110.46      1.05 o 
   0   3   9        7.72        7.69      0.51 o 
   1   3   9       15.68        9.51      0.48 o 
   2   3   9       24.89       22.53      1.08 o 
   3   3   9      110.87      104.41      3.01 o 
   4   3   9        0.38       -0.11      0.73 o 
  -3   4   9        1.44        0.57      1.01 o 
  -2   4   9        0.57        1.33      0.89 o 
  -1   4   9        0.00        0.09      0.51 o 
   0   4   9       50.62       49.83      1.78 o 
   1   4   9        8.18        5.98      0.91 o 
   2   4   9        2.85        4.73      0.89 o 
   3   4   9        9.02        5.73      0.86 o 
   4   4   9       23.68       24.47      1.04 o 
  -3   5   9        2.79        2.81      1.05 o 
  -2   5   9        1.01        0.39      0.89 o 
  -1   5   9        0.01        0.15      0.53 o 
   0   5   9        0.65        0.19      0.52 o 
   1   5   9       12.22       13.99      1.11 o 
   2   5   9        5.99        3.88      0.85 o 
   3   5   9        0.44       -0.30      0.82 o 
  -2   6   9        0.01        2.69      0.95 o 
  -1   6   9        0.87        1.23      0.83 o 
   0   6   9        1.57       -0.25      0.85 o 
   1   6   9        1.29        0.85      0.93 o 
   2   6   9        6.93        8.29      1.05 o 
  -1  -6  10        7.47        7.61      0.94 o 
   0  -6  10        2.83        0.72      0.84 o 
  -2  -5  10        6.08        4.81      0.90 o 
  -1  -5  10       11.63       12.33      1.01 o 
   0  -5  10        2.93        2.05      0.84 o 
   1  -5  10       16.92       14.93      0.94 o 
   2  -5  10        8.02        6.81      0.59 o 
   3  -5  10        1.88        1.27      0.89 o 
  -3  -4  10       10.84       10.92      2.50 o 
  -2  -4  10       62.29       69.49      1.58 o 
  -1  -4  10        7.82        9.54      0.97 o 
   0  -4  10        2.04        1.03      0.78 o 
   1  -4  10       55.24       46.82      1.15 o 
   2  -4  10       37.65       25.52      0.81 o 
   3  -4  10        0.51        1.71      1.15 o 
   4  -4  10        3.85        5.63      2.18 o 
  -4  -3  10        0.20        0.77      1.02 o 
  -3  -3  10        7.98        6.06      0.63 o 
  -2  -3  10       75.74       69.88      1.44 o 
  -1  -3  10      389.71      398.81      2.83 o 
   0  -3  10        4.15        4.81      0.73 o 
   1  -3  10        2.81        2.86      0.66 o 
   2  -3  10       72.99       79.98      0.86 o 
   3  -3  10        5.49        5.78      0.51 o 
   4  -3  10        4.70        5.40      1.24 o 
  -4  -2  10        2.67        0.01      1.01 o 
  -3  -2  10        1.59        0.84      0.47 o 
  -2  -2  10        1.22        1.17      0.48 o 
  -1  -2  10       91.80       93.91      0.97 o 
   0  -2  10        2.41        2.90      0.73 o 
   1  -2  10       32.30       29.73      0.86 o 
   2  -2  10        0.90        0.66      0.36 o 
   3  -2  10       12.99       11.64      0.79 o 
   4  -2  10        1.63        1.50      0.78 o 
  -4  -1  10        9.00       10.32      1.07 o 
  -3  -1  10       13.31       12.21      0.83 o 
  -2  -1  10        2.00        1.95      1.10 o 
  -1  -1  10       56.04       61.10      1.45 o 
   0  -1  10      106.56      109.70      1.24 o 
   1  -1  10        7.54        9.46      0.67 o 
   2  -1  10        1.67        2.43      0.58 o 
   3  -1  10       35.76       32.52      1.06 o 
   4  -1  10       38.16       41.08      1.27 o 
   5  -1  10       14.26       12.30      1.03 o 
  -4   0  10        1.92        1.73      0.88 o 
  -3   0  10       25.04       22.81      1.00 o 
  -2   0  10       85.61       88.44      0.90 o 
  -1   0  10       20.59       17.94      0.56 o 
   0   0  10      270.27      291.85      1.35 o 
   1   0  10      139.02      129.93      0.85 o 
   2   0  10      133.42      120.83      1.44 o 
   3   0  10      114.71      105.57      1.62 o 
   4   0  10        0.03        1.00      0.83 o 
   5   0  10        6.67        9.23      1.06 o 
  -4   1  10        0.04       -0.04      0.86 o 
  -3   1  10      302.71      295.58      2.60 o 
  -2   1  10      175.56      160.01      1.81 o 
  -1   1  10        3.35        2.84      0.67 o 
   0   1  10       15.67       13.89      0.34 o 
   1   1  10        2.27        4.41      0.35 o 
   2   1  10        3.11        1.29      0.43 o 
   3   1  10        7.58        5.91      0.74 o 
   4   1  10        3.10        3.48      0.87 o 
   5   1  10        0.31       -0.34      0.85 o 
  -4   2  10        0.40        1.85      0.92 o 
  -3   2  10        0.08       -0.01      0.85 o 
  -2   2  10       79.41       80.54      1.53 o 
  -1   2  10        0.24        0.40      0.45 o 
   0   2  10       88.03       86.19      0.87 o 
   1   2  10       31.78       24.44      0.47 o 
   2   2  10        6.85        8.79      0.53 o 
   3   2  10        0.27       -0.73      0.49 o 
   4   2  10        0.59        0.01      0.76 o 
   5   2  10        9.43        8.49      0.97 o 
  -4   3  10        0.83        2.81      1.09 o 
  -3   3  10       13.59       12.40      1.07 o 
  -2   3  10        8.66        7.71      0.96 o 
  -1   3  10       18.00       18.16      0.65 o 
   0   3  10       20.06       18.59      1.04 o 
   1   3  10       29.65       26.38      1.67 o 
   2   3  10       56.92       50.78      1.63 o 
   3   3  10        0.00        0.21      0.54 o 
   4   3  10        5.15        4.67      0.83 o 
  -3   4  10        1.68        1.90      1.04 o 
  -2   4  10        3.16        6.05      1.03 o 
  -1   4  10       13.16        8.82      0.61 o 
   0   4  10        1.72        1.21      0.72 o 
   1   4  10       33.11       29.66      1.15 o 
   2   4  10        0.09       -0.94      0.87 o 
   3   4  10        3.00        6.80      0.87 o 
  -3   5  10        5.90        5.96      1.14 o 
  -2   5  10        1.23        0.73      1.00 o 
  -1   5  10        0.54        0.11      0.58 o 
   0   5  10        0.01       -0.46      0.74 o 
   1   5  10        0.07       -0.55      0.92 o 
   2   5  10        0.40        0.60      0.88 o 
   3   5  10        2.65        3.90      0.90 o 
  -1   6  10        0.76       -0.26      0.88 o 
   0   6  10        0.92        3.50      0.88 o 
   1   6  10        0.43        2.75      0.97 o 
   2   6  10        0.06       -1.37      0.91 o 
   1  -6  11        1.37        6.13      0.82 o 
  -2  -5  11       12.41       15.17      1.08 o 
  -1  -5  11        2.68        4.93      0.91 o 
   0  -5  11        9.49        6.26      0.91 o 
   1  -5  11        9.82       10.74      0.86 o 
   2  -5  11        7.86        6.34      0.59 o 
  -3  -4  11        5.12        6.79      3.70 o 
  -2  -4  11       19.83       17.34      1.04 o 
  -1  -4  11       42.06       40.55      1.25 o 
   0  -4  11        4.66        6.55      0.81 o 
   1  -4  11       21.12       18.33      0.90 o 
   2  -4  11       11.54        7.36      0.61 o 
   3  -4  11        3.89        2.84      0.65 o 
  -3  -3  11        0.00        0.12      0.70 o 
  -2  -3  11        7.39        4.40      0.78 o 
  -1  -3  11        0.02       -0.34      0.86 o 
   0  -3  11      349.88      346.74      2.66 o 
   1  -3  11        9.65        8.74      0.76 o 
   2  -3  11       11.92       13.62      1.25 o 
   3  -3  11       10.66       12.48      0.81 o 
   4  -3  11        5.68        4.76      0.82 o 
  -4  -2  11        0.04        0.51      0.89 o 
  -3  -2  11       35.94       31.22      4.00 o 
  -2  -2  11        5.15        3.59      0.72 o 
  -1  -2  11       17.97       16.86      1.14 o 
   0  -2  11       58.74       52.39      1.16 o 
   1  -2  11       15.60       17.04      0.80 o 
   2  -2  11        2.51        1.40      0.39 o 
   3  -2  11       22.93       22.63      0.95 o 
   4  -2  11       12.55       13.63      0.91 o 
  -4  -1  11       11.40        9.83      1.06 o 
  -3  -1  11       10.90        8.19      0.83 o 
  -2  -1  11        5.15        4.13      0.61 o 
  -1  -1  11        2.43        2.04      0.49 o 
   0  -1  11      276.47      250.75      2.71 o 
   1  -1  11        1.72        1.27      0.35 o 
   2  -1  11        0.23        0.72      0.59 o 
   3  -1  11       15.95       20.72      0.94 o 
   4  -1  11      129.22      137.74      2.10 o 
   5  -1  11       44.89       44.28      1.49 o 
  -4   0  11        0.03        0.74      0.61 o 
  -3   0  11        8.14       10.32      0.89 o 
  -2   0  11        2.65        2.88      0.91 o 
  -1   0  11        6.93        9.33      0.51 o 
   0   0  11        1.37        4.10      0.63 o 
   1   0  11       10.99       10.84      0.66 o 
   2   0  11       63.10       58.71      1.09 o 
   3   0  11       18.74       19.09      0.62 o 
   4   0  11       35.42       31.85      1.20 o 
   5   0  11       20.25       19.26      1.12 o 
  -4   1  11       23.33       24.66      0.85 o 
  -3   1  11       64.35       69.73      1.48 o 
  -2   1  11       69.10       62.71      1.30 o 
  -1   1  11        3.99        4.26      0.71 o 
   0   1  11       41.65       42.55      0.51 o 
   1   1  11       14.39       19.76      0.46 o 
   2   1  11       12.02        9.27      0.51 o 
   3   1  11       26.88       21.35      0.64 o 
   4   1  11        2.53        1.69      0.87 o 
   5   1  11        3.03        2.33      0.94 o 
  -4   2  11        0.00       -0.72      0.90 o 
  -3   2  11        6.88        7.07      0.99 o 
  -2   2  11        2.55        4.53      0.87 o 
  -1   2  11        0.09       -0.46      0.72 o 
   0   2  11       24.10       26.86      0.63 o 
   1   2  11       43.80       38.79      1.85 o 
   2   2  11        1.91        2.58      0.50 o 
   3   2  11        0.04       -0.12      0.59 o 
   4   2  11       20.88       19.16      1.07 o 
   5   2  11        0.01        1.47      0.94 o 
  -3   3  11        0.03        1.15      0.94 o 
  -2   3  11        9.12        7.88      0.97 o 
  -1   3  11       11.69       13.22      0.63 o 
   0   3  11       14.22       13.61      0.60 o 
   1   3  11       21.46       19.00      1.15 o 
   2   3  11       30.64       29.72      0.71 o 
   3   3  11        2.05        1.62      0.59 o 
   4   3  11        0.98        0.20      0.85 o 
  -3   4  11        3.73        6.06      1.13 o 
  -2   4  11        5.92        6.49      0.97 o 
  -1   4  11        7.54        5.59      1.25 o 
   0   4  11       12.59       10.80      0.82 o 
   1   4  11       22.40       21.88      1.11 o 
   2   4  11        1.11        1.73      0.89 o 
   3   4  11        0.30       -0.76      0.80 o 
   4   4  11        0.97        4.63      0.72 o 
  -2   5  11        0.95        2.32      1.00 o 
  -1   5  11        1.22        2.00      0.67 o 
   0   5  11        2.81        1.64      0.64 o 
   1   5  11        0.01        1.85      0.93 o 
   2   5  11        2.18        4.11      0.96 o 
   3   5  11        0.08       -0.57      0.87 o 
  -1   6  11        0.17       -1.04      0.95 o 
   0   6  11        0.40       -1.34      0.90 o 
   1   6  11        0.75        0.38      0.93 o 
   2   6  11        8.26        6.94      1.03 o 
  -2  -5  12        1.31       -1.20      0.80 o 
  -1  -5  12        0.01       -0.14      0.77 o 
   0  -5  12        1.91        2.41      0.83 o 
   1  -5  12        8.70       10.13      0.92 o 
  -3  -4  12        5.23        5.87      2.76 o 
  -2  -4  12       16.11       15.13      1.02 o 
  -1  -4  12       10.80       12.33      0.97 o 
   0  -4  12       10.40       10.99      0.91 o 
   1  -4  12        4.92        3.59      0.76 o 
   2  -4  12       33.51       28.91      0.90 o 
   3  -4  12        0.11       -1.00      0.67 o 
  -3  -3  12        7.54        7.79      0.78 o 
  -2  -3  12        9.65        9.36      2.13 o 
  -1  -3  12      366.93      374.32      2.96 o 
   0  -3  12      438.95      458.71      3.12 o 
   1  -3  12       19.29       17.09      0.87 o 
   2  -3  12       49.77       45.91      1.24 o 
   3  -3  12        2.24        3.91      0.71 o 
   4  -3  12        5.61        3.43      0.80 o 
  -4  -2  12        2.88        0.43      1.05 o 
  -3  -2  12       41.43       37.34      1.15 o 
  -2  -2  12        0.31       -0.65      0.62 o 
  -1  -2  12       20.52       18.70      0.66 o 
   0  -2  12       14.37       11.99      0.89 o 
   1  -2  12       11.47       12.76      0.79 o 
   2  -2  12        0.00        0.19      0.41 o 
   3  -2  12       11.34       11.10      0.81 o 
   4  -2  12        0.25        1.96      0.78 o 
  -4  -1  12       13.44        7.16      1.05 o 
  -3  -1  12       14.06       10.26      0.88 o 
  -2  -1  12       19.65       13.29      0.59 o 
  -1  -1  12       44.52       51.34      0.81 o 
   0  -1  12        1.37        1.06      0.50 o 
   1  -1  12       53.29       56.50      0.97 o 
   2  -1  12       34.13       30.27      0.89 o 
   3  -1  12       39.95       43.04      1.19 o 
   4  -1  12        0.60        0.81      0.78 o 
  -4   0  12       21.78       18.71      1.26 o 
  -3   0  12        8.73        8.26      0.92 o 
  -2   0  12        6.04        4.41      0.51 o 
  -1   0  12       41.80       40.13      0.73 o 
   0   0  12       14.36       13.79      0.74 o 
   1   0  12       23.62       27.68      1.10 o 
   2   0  12       49.47       48.28      1.06 o 
   3   0  12      201.30      197.74      3.20 o 
   4   0  12       49.91       47.52      1.43 o 
   5   0  12        4.28        5.40      1.01 o 
  -4   1  12       15.01       12.13      0.87 o 
  -3   1  12       16.91       16.08      1.03 o 
  -2   1  12        4.71        2.69      0.83 o 
  -1   1  12       67.36       63.00      1.23 o 
   0   1  12       24.92       29.41      0.47 o 
   1   1  12        1.88        1.75      0.34 o 
   2   1  12        1.65       -0.08      0.46 o 
   3   1  12       32.30       36.85      0.77 o 
   4   1  12        0.42       -0.49      0.80 o 
   5   1  12        2.74        0.62      0.87 o 
  -4   2  12        9.63       10.91      1.12 o 
  -3   2  12       15.50       13.48      1.05 o 
  -2   2  12        5.65        4.67      0.90 o 
  -1   2  12        0.01        0.85      0.76 o 
   0   2  12        0.01        0.18      0.47 o 
   1   2  12      100.63      115.98      0.78 o 
   2   2  12       23.19       22.89      0.66 o 
   3   2  12        0.08       -0.75      0.53 o 
   4   2  12        7.14        7.20      0.95 o 
  -3   3  12        0.17       -0.53      0.94 o 
  -2   3  12       47.89       43.21      1.32 o 
  -1   3  12       68.62       61.17      1.58 o 
   0   3  12       11.46        9.04      0.57 o 
   1   3  12       13.08       12.30      0.98 o 
   2   3  12       37.82       41.12      1.29 o 
   3   3  12       15.30       13.15      0.64 o 
   4   3  12        1.45        1.04      0.82 o 
  -3   4  12        6.38        5.98      1.14 o 
  -2   4  12        5.37        5.85      0.99 o 
  -1   4  12       61.11       68.02      1.41 o 
   0   4  12       81.59       81.56      2.61 o 
   1   4  12        0.06       -0.64      0.85 o 
   2   4  12        0.34       -0.98      0.86 o 
   3   4  12        1.45        3.29      0.90 o 
   4   4  12        2.29        3.76      0.75 o 
  -2   5  12        0.56        0.12      0.90 o 
  -1   5  12        0.27        1.26      1.14 o 
   0   5  12        0.97        2.87      0.93 o 
   1   5  12        0.07       -1.36      0.90 o 
   2   5  12        0.22       -1.10      0.91 o 
  -1   6  12        0.39        2.07      0.94 o 
   0   6  12        0.19        2.65      0.92 o 
   1   6  12        1.19       -0.83      0.94 o 
   2   6  12        1.04        2.41      0.96 o 
  -1  -5  13        3.14        2.42      0.82 o 
   0  -5  13        0.71        1.93      0.88 o 
   1  -5  13        3.59        2.86      0.77 o 
   2  -5  13        3.07        2.49      0.59 o 
  -2  -4  13        3.86        4.83      0.93 o 
  -1  -4  13        0.05        2.43      0.81 o 
   0  -4  13       26.53       25.27      1.10 o 
   1  -4  13       12.45       10.51      0.88 o 
   2  -4  13        0.18       -0.05      0.53 o 
   3  -4  13        0.73        0.35      0.59 o 
  -3  -3  13        0.02        3.31      0.76 o 
  -2  -3  13       13.11       14.60      2.89 o 
  -1  -3  13        2.38        2.67      0.84 o 
   0  -3  13        0.91        0.64      0.82 o 
   1  -3  13        3.79        4.27      0.76 o 
   2  -3  13       33.42       25.89      0.65 o 
   3  -3  13       11.63        9.29      0.78 o 
   4  -3  13        7.81        7.55      0.90 o 
  -3  -2  13        7.18        4.67      1.10 o 
  -2  -2  13        2.86        2.72      1.29 o 
  -1  -2  13      200.72      201.82      5.97 o 
   0  -2  13      301.49      312.61      2.54 o 
   1  -2  13        1.02        2.67      0.71 o 
   2  -2  13        3.72        3.02      0.46 o 
   3  -2  13        1.59        0.51      0.72 o 
   4  -2  13        6.06        7.84      0.90 o 
  -4  -1  13        2.70        0.73      1.05 o 
  -3  -1  13        6.34        5.29      0.87 o 
  -2  -1  13        6.55        7.45      0.59 o 
  -1  -1  13       10.65       13.81      0.93 o 
   0  -1  13       17.38       19.47      0.82 o 
   1  -1  13       83.99       82.15      0.86 o 
   2  -1  13        4.17        2.46      0.64 o 
   3  -1  13        0.35       -0.36      0.69 o 
   4  -1  13       11.42        9.63      0.93 o 
  -4   0  13        0.44       -0.05      1.05 o 
  -3   0  13        0.17       -0.63      0.85 o 
  -2   0  13        0.42        0.05      1.24 o 
  -1   0  13        0.11        0.51      0.70 o 
   0   0  13       51.50       50.45      1.09 o 
   1   0  13       87.22       96.17      1.85 o 
   2   0  13        8.07        9.92      0.73 o 
   3   0  13       33.71       32.67      0.76 o 
   4   0  13        0.01        0.69      0.90 o 
  -4   1  13        7.21        7.06      3.86 o 
  -3   1  13        2.67        3.41      0.88 o 
  -2   1  13        4.59        5.68      0.88 o 
  -1   1  13       83.30       85.47      1.42 o 
   0   1  13       10.45        9.76      0.38 o 
   1   1  13        7.87       10.96      0.63 o 
   2   1  13        7.45        5.35      0.92 o 
   3   1  13       32.35       31.44      1.13 o 
   4   1  13       12.15        8.33      0.98 o 
  -3   2  13        1.03        0.39      0.89 o 
  -2   2  13      133.51      130.51      1.90 o 
  -1   2  13       68.32       82.59      1.44 o 
   0   2  13       27.62       23.54      0.82 o 
   1   2  13        5.75        4.13      0.46 o 
   2   2  13        4.94        5.58      1.13 o 
   3   2  13        1.02        1.22      0.53 o 
   4   2  13        2.23        3.31      0.84 o 
  -3   3  13        2.36        2.94      1.02 o 
  -2   3  13        0.66        1.21      0.90 o 
  -1   3  13       38.31       42.98      0.88 o 
   0   3  13        0.59        0.33      0.79 o 
   1   3  13        5.81        4.87      0.90 o 
   2   3  13        0.21        1.16      0.79 o 
   3   3  13        0.10        0.45      0.95 o 
   4   3  13        0.24        1.27      0.82 o 
  -3   4  13        0.00       -0.24      0.97 o 
  -2   4  13        4.03        5.51      0.97 o 
  -1   4  13        0.21        0.37      0.59 o 
   0   4  13       17.95       23.00      1.92 o 
   1   4  13        7.46        7.26      0.97 o 
   2   4  13        4.88        5.21      0.95 o 
   3   4  13        5.42        2.54      0.88 o 
  -2   5  13        0.05       -0.61      0.96 o 
  -1   5  13        0.04       -0.40      0.90 o 
   0   5  13        3.52        3.39      0.92 o 
   1   5  13        0.00        0.47      0.94 o 
   2   5  13        3.37        4.75      1.04 o 
   3   5  13        0.14        5.95      0.98 o 
   0   6  13        0.08       -1.06      0.89 o 
   1   6  13        0.10        3.16      1.06 o 
  -1  -5  14        7.59       12.61      1.02 o 
   0  -5  14        0.19       -1.25      0.84 o 
   1  -5  14        1.20        1.86      0.76 o 
  -1  -4  14       29.05       28.87      1.17 o 
   0  -4  14        4.20        5.34      0.91 o 
   1  -4  14        1.92        2.74      0.79 o 
   2  -4  14       12.79       13.97      0.77 o 
   3  -4  14        0.57       -0.05      0.62 o 
  -2  -3  14        3.87        3.27      0.81 o 
  -1  -3  14       23.42       23.33      1.09 o 
   0  -3  14       16.63       17.89      1.02 o 
   1  -3  14        1.40        2.33      0.78 o 
   2  -3  14       39.33       34.84      0.85 o 
   3  -3  14        0.66        1.13      0.68 o 
  -3  -2  14        1.43        4.44      0.60 o 
  -2  -2  14        0.48       -0.62      0.53 o 
  -1  -2  14       72.57       70.13      1.05 o 
   0  -2  14       30.90       31.53      1.24 o 
   1  -2  14       99.46      103.62      1.57 o 
   2  -2  14        0.39        0.03      0.61 o 
   3  -2  14        9.68       10.60      0.83 o 
   4  -2  14       23.97       25.53      1.18 o 
  -3  -1  14       11.33       11.26      1.03 o 
  -2  -1  14       28.74       22.97      1.37 o 
  -1  -1  14        5.90        4.09      1.04 o 
   0  -1  14       36.59       34.74      1.54 o 
   1  -1  14       85.31       82.05      0.89 o 
   2  -1  14        0.20        0.78      0.62 o 
   3  -1  14       16.03       13.35      0.93 o 
   4  -1  14        1.92       -0.81      0.74 o 
  -3   0  14       10.33       12.11      1.03 o 
  -2   0  14        2.08        1.59      0.50 o 
  -1   0  14       14.54       14.43      0.91 o 
   0   0  14       21.04       19.99      0.87 o 
   1   0  14       54.87       62.57      0.77 o 
   2   0  14       11.77       14.22      0.80 o 
   3   0  14        0.69        0.75      0.49 o 
   4   0  14       21.33       22.62      1.18 o 
  -3   1  14        2.00        1.62      0.89 o 
  -2   1  14        2.67       -0.07      0.84 o 
  -1   1  14        0.19       -0.35      0.75 o 
   0   1  14        0.40        1.57      0.35 o 
   1   1  14       16.89       15.51      1.05 o 
   2   1  14        0.27        0.27      0.48 o 
   3   1  14       27.53       25.71      1.30 o 
   4   1  14        0.15        1.87      0.92 o 
  -3   2  14       20.74       23.32      1.24 o 
  -2   2  14       37.83       44.00      1.31 o 
  -1   2  14       15.35       18.61      0.98 o 
   0   2  14        5.39        4.76      0.55 o 
   1   2  14        0.32        0.76      0.48 o 
   2   2  14        0.01        0.52      0.48 o 
   3   2  14        0.12       -0.27      1.13 o 
   4   2  14        5.18        4.39      0.90 o 
  -3   3  14        2.74        3.00      0.97 o 
  -2   3  14        0.06       -0.33      0.85 o 
  -1   3  14        0.71        2.24      0.90 o 
   0   3  14        2.54        6.17      0.59 o 
   1   3  14       14.35       11.87      1.02 o 
   2   3  14        2.60        2.84      0.91 o 
   3   3  14        1.26        0.60      0.54 o 
   4   3  14        5.00        4.12      0.83 o 
  -2   4  14        0.51       -0.50      0.95 o 
  -1   4  14       10.21       12.20      0.72 o 
   0   4  14       15.48       17.40      0.71 o 
   1   4  14        6.42        5.74      1.01 o 
   2   4  14       16.38       15.27      1.13 o 
   3   4  14        4.33        6.45      0.96 o 
  -1   5  14        0.18        0.94      0.95 o 
   0   5  14        3.10        0.47      0.95 o 
   1   5  14        1.05        1.72      0.99 o 
  -1  -4  15        0.53        3.57      0.88 o 
   0  -4  15        3.30        0.55      0.85 o 
   1  -4  15        0.41       -0.62      0.77 o 
   2  -4  15        0.03        0.84      0.62 o 
  -2  -3  15        5.63        8.87      0.88 o 
  -1  -3  15        0.15        2.82      0.89 o 
   0  -3  15       18.24       17.51      1.05 o 
   1  -3  15        0.03       -0.63      0.81 o 
   2  -3  15        0.23       -0.14      0.87 o 
   3  -3  15       15.58       10.66      0.95 o 
  -3  -2  15        8.05        8.69      1.00 o 
  -2  -2  15        0.40        0.92      0.59 o 
  -1  -2  15       11.92       11.27      0.69 o 
   0  -2  15      417.96      429.02      3.17 o 
   1  -2  15      127.63      131.21      1.80 o 
   2  -2  15       19.49       17.72      0.84 o 
   3  -2  15        5.99        5.09      0.82 o 
   4  -2  15       11.37       10.73      1.02 o 
  -3  -1  15       19.29       16.56      1.08 o 
  -2  -1  15       48.91       46.27      3.26 o 
  -1  -1  15        7.73        8.16      0.95 o 
   0  -1  15        2.32        3.11      0.60 o 
   1  -1  15       90.55       93.65      1.26 o 
   2  -1  15       14.29       16.46      0.85 o 
   3  -1  15        1.43        1.40      0.72 o 
   4  -1  15       30.19       34.53      1.36 o 
  -3   0  15        2.35        0.21      0.90 o 
  -2   0  15       36.09       32.33      1.19 o 
  -1   0  15        9.87        7.90      0.87 o 
   0   0  15       14.21       12.72      0.86 o 
   1   0  15       67.23       65.67      0.81 o 
   2   0  15       33.64       34.25      1.06 o 
   3   0  15        9.22       10.44      1.00 o 
   4   0  15       13.79       14.77      1.12 o 
  -3   1  15       18.20       21.10      1.19 o 
  -2   1  15        0.15        0.53      0.88 o 
  -1   1  15        2.79        2.12      0.80 o 
   0   1  15        0.05        0.81      0.70 o 
   1   1  15        2.60        2.70      0.51 o 
   2   1  15        3.98        4.07      0.53 o 
   3   1  15        9.76        9.48      0.63 o 
   4   1  15       51.97       50.22      1.52 o 
  -3   2  15       16.12       13.21      1.11 o 
  -2   2  15       26.47       26.68      1.21 o 
  -1   2  15        2.01        1.48      0.78 o 
   0   2  15       13.16       11.52      0.65 o 
   1   2  15        0.36       -0.11      0.47 o 
   2   2  15        0.54        0.62      0.50 o 
   3   2  15        0.25        0.59      0.55 o 
   4   2  15        1.60        0.55      0.80 o 
  -3   3  15        4.76        4.18      1.09 o 
  -2   3  15        0.42       -0.29      0.92 o 
  -1   3  15        0.80        0.04      0.59 o 
   0   3  15        2.33        4.61      0.60 o 
   1   3  15        0.14       -0.78      0.87 o 
   2   3  15       10.38        8.14      1.00 o 
   3   3  15        5.34        5.43      0.92 o 
   4   3  15        0.00       -1.17      0.78 o 
  -2   4  15        0.03       -0.67      0.88 o 
  -1   4  15        8.75        7.43      0.68 o 
   0   4  15       21.72       19.60      1.68 o 
   1   4  15        1.37       -0.59      0.89 o 
   2   4  15        0.40       -1.29      0.86 o 
   3   4  15       10.14       14.23      1.06 o 
  -1   5  15        1.46        3.73      0.99 o 
   0   5  15       27.52       32.73      1.38 o 
   1   5  15       21.17       17.32      1.26 o 
   2   5  15        0.06       -0.97      0.92 o 
  -1  -4  16        2.82        1.60      0.81 o 
   0  -4  16        0.85        1.44      0.82 o 
   1  -4  16        0.82        3.55      0.85 o 
   2  -4  16        4.30        4.45      0.67 o 
  -2  -3  16        1.19       -1.19      0.79 o 
  -1  -3  16        0.15       -1.17      0.79 o 
   0  -3  16       10.05       13.45      1.04 o 
   1  -3  16        0.44        1.76      0.80 o 
   2  -3  16        0.10        0.60      0.47 o 
   3  -3  16        6.24        5.67      0.87 o 
  -2  -2  16        0.53        0.94      0.60 o 
  -1  -2  16        5.71        6.80      0.75 o 
   0  -2  16        0.03        0.42      0.85 o 
   1  -2  16        1.26        2.14      0.77 o 
   2  -2  16        4.02        6.62      0.73 o 
   3  -2  16       13.59       11.79      1.02 o 
  -3  -1  16        1.75       -0.45      0.95 o 
  -2  -1  16        2.44        0.82      1.37 o 
  -1  -1  16       12.08        9.98      1.39 o 
   0  -1  16      137.41      139.79      1.35 o 
   1  -1  16       58.48       56.44      1.07 o 
   2  -1  16        3.25        2.04      0.70 o 
   3  -1  16        5.19        7.01      0.93 o 
   4  -1  16        1.87        2.58      0.92 o 
  -3   0  16        0.03        1.22      0.91 o 
  -2   0  16        1.70        1.06      0.86 o 
  -1   0  16        1.69        1.60      0.84 o 
   0   0  16        0.15        0.20      0.71 o 
   1   0  16       13.65       15.07      0.55 o 
   2   0  16       36.34       38.53      1.10 o 
   3   0  16        0.01        1.85      1.13 o 
   4   0  16        1.16        0.37      0.91 o 
  -3   1  16        0.87        1.04      0.96 o 
  -2   1  16        1.01        0.71      0.85 o 
  -1   1  16        1.73        1.00      0.78 o 
   0   1  16        0.21        0.06      0.73 o 
   1   1  16       22.16       20.47      0.58 o 
   2   1  16       14.65       18.02      1.23 o 
   3   1  16       35.87       40.03      1.56 o 
   4   1  16        5.88        4.87      1.04 o 
  -3   2  16        3.90        7.46      1.15 o 
  -2   2  16        0.49        0.83      0.88 o 
  -1   2  16        0.90        0.03      0.80 o 
   0   2  16        2.08        3.19      0.59 o 
   1   2  16        0.98        0.47      0.51 o 
   2   2  16        0.64       -0.29      0.82 o 
   3   2  16        1.75        1.96      1.60 o 
   4   2  16        4.21        4.56      0.93 o 
  -2   3  16        0.01        0.85      0.97 o 
  -1   3  16       36.46       41.99      0.94 o 
   0   3  16       10.28       11.43      0.66 o 
   1   3  16        8.15        7.73      1.03 o 
   2   3  16        0.01       -0.80      0.86 o 
   3   3  16        0.27       -0.23      0.84 o 
  -2   4  16        2.65        5.29      0.97 o 
  -1   4  16        0.64       -0.50      1.07 o 
   0   4  16        3.84        7.50      1.07 o 
   1   4  16        0.17        0.14      0.91 o 
   2   4  16        2.08        1.28      0.87 o 
   0   5  16        0.01        4.87      0.99 o 
   1   5  16        4.78        4.27      1.03 o 
   0  -4  17        0.00        0.39      0.85 o 
   1  -4  17        3.79        2.82      0.89 o 
  -1  -3  17        6.63       11.33      1.04 o 
   0  -3  17        7.93        8.78      0.99 o 
   1  -3  17        8.14        9.88      0.95 o 
   2  -3  17        1.04        1.27      0.71 o 
  -2  -2  17        2.69        4.48      0.78 o 
  -1  -2  17        0.03        0.28      1.12 o 
   0  -2  17        5.55        7.37      0.93 o 
   1  -2  17       15.05       16.52      1.68 o 
   2  -2  17       13.94       11.89      0.87 o 
   3  -2  17        1.82        0.63      0.77 o 
  -2  -1  17        1.60        4.88      1.73 o 
  -1  -1  17       29.48       31.90      0.85 o 
   0  -1  17       22.21       21.44      0.76 o 
   1  -1  17       13.67       14.11      0.73 o 
   2  -1  17       12.95       14.83      0.90 o 
   3  -1  17        0.23        0.58      0.75 o 
  -2   0  17        8.21        7.14      1.01 o 
  -1   0  17       12.59       13.57      0.99 o 
   0   0  17        0.94        0.77      0.78 o 
   1   0  17       55.08       54.73      0.83 o 
   2   0  17       18.89       16.23      0.94 o 
   3   0  17        2.86        4.40      2.00 o 
   4   0  17        3.36        4.47      0.90 o 
  -2   1  17        1.12        3.14      0.92 o 
  -1   1  17        2.28        3.44      0.86 o 
   0   1  17        0.49       -0.18      0.75 o 
   1   1  17        8.32        7.22      0.94 o 
   2   1  17       29.84       36.55      2.59 o 
   3   1  17       15.95       20.91      4.42 o 
   4   1  17        2.43        2.32      0.84 o 
  -2   2  17        0.01       -0.31      0.95 o 
  -1   2  17        2.80        3.17      0.86 o 
   0   2  17        0.04        0.39      1.01 o 
   1   2  17        3.83        5.97      0.67 o 
   2   2  17        2.37        2.28      0.86 o 
   3   2  17        0.88        1.05      1.19 o 
  -2   3  17        8.24        7.14      1.04 o 
  -1   3  17        9.92       16.27      1.59 o 
   0   3  17        0.08        0.35      0.58 o 
   1   3  17        0.71        0.84      0.95 o 
   2   3  17        0.05        1.06      0.91 o 
  -1   4  17        0.02        0.02      0.88 o 
   0   4  17        0.34        0.08      1.12 o 
   1   4  17        1.58        3.65      1.08 o 
   2   4  17        0.84        4.57      1.00 o 
  -1  -3  18        1.80       -0.37      0.78 o 
   0  -3  18        2.66        4.07      0.89 o 
   1  -3  18        0.76        0.96      0.83 o 
   2  -3  18        0.08       -0.28      0.70 o 
  -2  -2  18        6.64       11.67      3.74 o 
  -1  -2  18       21.24       27.41      2.50 o 
   0  -2  18        0.11       -0.52      0.80 o 
   1  -2  18        4.12        4.40      0.75 o 
   2  -2  18        4.70        5.17      0.73 o 
   3  -2  18        1.87        1.03      0.85 o 
  -2  -1  18        2.41        1.05      0.54 o 
  -1  -1  18        4.30        2.79      1.12 o 
   0  -1  18       17.07       14.40      1.04 o 
   1  -1  18      107.33       93.06      1.41 o 
   2  -1  18       43.14       44.50      1.21 o 
   3  -1  18        0.19        2.01      0.81 o 
  -2   0  18       13.55       10.37      1.09 o 
  -1   0  18       44.85       44.51      1.36 o 
   0   0  18        0.27        1.04      0.85 o 
   1   0  18        1.57        1.74      0.54 o 
   2   0  18       50.58       53.13      1.33 o 
   3   0  18        3.68        6.85      2.02 o 
  -2   1  18        0.84       -0.84      0.88 o 
  -1   1  18       21.71       21.48      1.09 o 
   0   1  18        2.37        4.41      0.85 o 
   1   1  18        0.89        1.22      0.75 o 
   2   1  18       26.46       26.63      2.49 o 
   3   1  18       35.15       39.55      4.45 o 
  -2   2  18        3.00        4.84      1.03 o 
  -1   2  18        0.57       -0.77      0.91 o 
   0   2  18       11.27       14.66      0.73 o 
   1   2  18        1.67        4.21      0.98 o 
   2   2  18        0.94        2.58      0.94 o 
   3   2  18        7.40        7.89      1.11 o 
  -1   3  18        5.42        7.38      1.18 o 
   0   3  18        4.11        0.97      0.60 o 
   1   3  18        1.66        3.26      1.01 o 
   2   3  18        0.03        2.49      0.94 o 
   0   4  18        0.27       -1.01      0.94 o 
   1   4  18        0.10        3.45      0.97 o 
   2   4  18        0.15        2.49      0.87 o 
   0  -3  19        2.20        5.77      0.97 o 
   1  -3  19        0.28       -0.03      0.50 o 
  -1  -2  19        0.81        1.47      1.08 o 
   0  -2  19        8.32       13.78      1.00 o 
   1  -2  19        0.00        1.16      0.54 o 
   2  -2  19        0.02        0.91      0.77 o 
  -1  -1  19        1.76        0.44      0.90 o 
   0  -1  19       16.60       16.27      1.11 o 
   1  -1  19        0.23        0.62      0.55 o 
   2  -1  19        0.92        3.26      0.79 o 
   3  -1  19        0.06        0.60      0.83 o 
  -2   0  19        0.08        1.30      1.01 o 
  -1   0  19        1.52        1.93      0.93 o 
   0   0  19       18.33       17.75      1.06 o 
   1   0  19       14.79       17.01      0.64 o 
   2   0  19       18.43       19.94      1.01 o 
   3   0  19        0.01        2.97      2.50 o 
  -2   1  19        0.06        1.01      0.91 o 
  -1   1  19        3.59        1.39      0.89 o 
   0   1  19        0.77       -1.05      0.84 o 
   1   1  19        1.73        0.85      0.74 o 
   2   1  19        2.85        6.32      2.26 o 
   3   1  19        3.46        6.99      3.12 o 
  -1   2  19        0.15        1.67      0.94 o 
   0   2  19        1.07        1.21      1.03 o 
   1   2  19        2.74        2.92      0.98 o 
   2   2  19        1.20        3.39      0.97 o 
   3   2  19        8.33        4.43      0.93 o 
  -1   3  19        0.77        3.91      0.97 o 
   0   3  19        0.02        0.36      0.61 o 
   1   3  19        0.16        2.93      1.01 o 
   2   3  19        0.31        4.74      1.00 o 
   0  -2  20        4.47        1.61      0.84 o 
   1  -2  20        0.02        0.81      0.64 o 
  -1  -1  20        0.18        0.35      0.89 o 
   0  -1  20        0.01        1.98      1.00 o 
   1  -1  20        6.79        6.69      0.67 o 
   2  -1  20        0.25        0.78      0.69 o 
  -1   0  20        2.01        1.64      0.95 o 
   0   0  20       16.35       17.41      1.07 o 
   1   0  20        1.58        3.61      0.47 o 
   2   0  20        1.40        1.82      0.67 o 
  -1   1  20        1.61        2.00      0.92 o 
   0   1  20        4.44        7.11      0.94 o 
   1   1  20        1.31        0.46      0.77 o 
   2   1  20       14.33       17.28      1.14 o 
  -1   2  20        0.42       -0.71      0.88 o 
   0   2  20        0.25        0.84      0.81 o 
   1   2  20        2.24        2.76      1.00 o 
   2   2  20        4.19        9.27      1.03 o 
   0   3  20        0.16       -0.35      0.62 o 
   1   3  20        0.00        4.16      0.93 o 
   0  -1  21       13.79       20.62      1.23 o 
   1  -1  21        0.11        0.70      0.57 o 
   0   0  21        1.40        0.87      0.96 o 
   1   0  21        1.44        0.60      0.88 o 
   2   0  21       21.28       18.35      1.02 o 
   0   1  21        8.22       10.22      0.98 o 
   1   1  21        2.73        4.04      0.91 o 
   2   1  21        0.54       -0.06      0.84 o 
   0   2  21        3.19        4.36      0.70 o 
   1   2  21        2.16        5.41      1.03 o 
                                                 
